# Supplementary material for: Whole-genome single nucleotide polymorphism analysis for typing the pandemic pathogen Fusarium graminearum sensu stricto
Source: Front Microbiol. 2022 Jul 18;13:885978. doi: 10.3389/fmicb.2022.885978 (PMC9339996; doi:10.3389/fmicb.2022.885978)
Supplement: Supplementary file 1 [file Data_Sheet_1.xlsx]

## Sheet: Arkusz1
Supplementary file 1. List of strains used for WGS analyses and assembly characteristics
Species	Strain code		Fungal collection*	Origin	Year of isolation	Host	Biosample accession	Genome accession	Genome size	Genome coverage	Scaffolds (n)	N50	BUSCO(%)
	tree code	original strain code
F. graminearum s.s.	us1	PH-1	CBS-KNAW	USA	unknown	unknown	SAMEA3283145	GCA_900044135.1	37946458		6	9395062
	us2	CBS_119173	CBS-KNAW	USA, Louisiana	2005	wheat	SAMN16774461	JADPXD000000000	36211631	41	520	117262	99.3
	us3	CBS_134070	CBS-KNAW	Illinois, Urbana, USA	unknown	Miscanthus giganteus	SAMN16774462	JADPPW000000000	36718034	52	26	2593252	99.9
	ca1	233423	unknown	Canada	1995	Triticum sp.	SAMN03329223	GCA_000966635.1	36490312	86	869	168045	n.t.
	ca2	DAOM180378	unknown	Canada	1981	corn	SAMN03958819	GCA_001717915.1	36350275	53	520	153718	n.t.
	ar1	CBS_139514 (3-6)	CBS-KNAW	Tapalqué, Argentina	2010	barley	SAMN16774463	JADPPV000000000	35958451	30	1600	34086	96.5
	ar3	119-12	WUR-BU	San Cayetano, Argentina	2012	barley	SAMN16774464	JADPPU000000000	36187007	28	891	61868	98.7
	ar4	114-2	WUR-BU	Lobería, Argentina	2012	barley	SAMN16774465	JADPPT000000000	36756679	88	18	3169770	99.9
	ar5	87-7	WUR-BU	Azul, Argentina	2011	barley	SAMN16774466	JADPPS000000000	36251700	662	16	4429737	99.9
	ar6	23-4	WUR-BU	T.Lauquen, Argentina	2011	barley	SAMN16774467	JADPXB000000000	36253384	48	76	807944	100
	bra1	CML3066	unknown	IjuÃ­ in Rio Grande do Sul, Brazil	2009	wheat	SAMEA3879006	GCA_900073075.1	37008806	220	5	9025752	n.t.
	fr1	C10a	WUR-BU	Chartres, France	2002	wheat	SAMN16774468	JADPPR000000000	36458046	104	26	2565381	100
	fr2	F1B	WUR-BU	Cappelle-en-Pévèle, France	2008	wheat	SAMN16774469	JADPPQ000000000	36959440	119	33	2887043	100
	fr3	C10b	WUR-BU	Chartres, France	2002	wheat	SAMN16774470	JADPPP000000000	36058958	104	24	2560468	100
	fr4	Fr10a3	WUR-BU	Lectoure, France	2007	wheat	SAMN16774471	JADPPO000000000	36520349	123	33	3257886	99.9
	fr5	Fr1b2	WUR-BU	Lectoure, France	2007	wheat	SAMN16774472	JADPPN000000000	36236467	150	18	4234944	99.9
	fr6	L14b	WUR-BU	Lieu, France	2002	wheat	SAMN16774473	JADPPM000000000	36343372	122	18	5000007	99.9
	fr7	S5A	WUR-BU	Cappelle-en-Pévèle, France	2008	wheat	SAMN16774474	JADPPL000000000	36046036	118	26	3092065	99.9
	fr8	S8A	WUR-BU	Cappelle-en-Pévèle, France	2008	wheat	SAMN16774475	JADPPK000000000	36243511	106	22	3033095	99.7
	be1	CBS_128539	CBS-KNAW	Belgium	2007	wheat	SAMN16774476	JADPPJ000000000	36804003	90	36	2365467	99.9
	ne1	Fg820	WUR-BU	Zuid Flevoland, Netherlands	1999	wheat	SAMN16774477	JADPPI000000000	36487217	85	21	5443484	99.9
	ne2	10F1	WUR-BU	Schoondijke, Netherlands	2000	wheat	SAMN16774478	JADPPH000000000	36159210	86	24	2717546	99.8
	ne3	14C1	WUR-BU	Hank, Netherlands	2000	wheat	SAMN16774479	JADPPG000000000	36093689	89	14	4789478	99.9
	ne4	71E1	WUR-BU	Nagele, Netherlands	2001	wheat	SAMN16774480	JADPPF000000000	36564568	94	41	2543264	99.9
	ne5	79E1	WUR-BU	Nieuw Beerta, Netherlands	2001	wheat	SAMN16774481	JADPPE000000000	36119240	82	16	2920990	99.9
	ne6	AGV0002B	WUR-BU	Lelystad, Netherlands	2008	wheat	SAMN16774482	JADPPD000000000	36458046	91	37	2597063	99.9
	ne7	HZ26A	WUR-BU	Zeewolde, Netherlands	2008	wheat	SAMN16774483	JADPPC000000000	36398635	88	27	2891871	99.9
	ne8	RH14A	WUR-BU	Colijnsplaat, Netherlands	2008	wheat	SAMN16774484	JADPPB000000000	36277960	80	24	2856324	99.9
	lu1	09-03a	FCCDERI	Luxembourg	2009	wheat	SAMN16774485	JADPPA000000000	36155667	101	26	2891354	99.8
	lu2	09-04a	FCCDERI	Luxembourg	2009	wheat	SAMN16774486	JADPOZ000000000	36400272	87	32	2079597	99.9
	lu3	09-05a	FCCDERI	Luxembourg	2009	wheat	SAMN16774487	JADPOY000000000	36818592	97	40	1627163	99.5
	lu4	09-21a	FCCDERI	Luxembourg	2009	wheat	SAMN16774488	JADPOX000000000	36208802	96	35	2628916	99.9
	lu5	09-53b	FCCDERI	Luxembourg	2009	wheat	SAMN16774489	JADPOW000000000	36668999	84	39	1333033	99.9
	lu6	09-13a	FCCDERI	Luxembourg	2009	wheat	SAMN16774490	JADPOV000000000	36458046	84	41	212411	99.1
	lu7	237	FCCDERI	Luxembourg	2007	wheat	SAMN16774491	JADPOU000000000	36002181	81	20	3922975	99.9
	lu8	321	FCCDERI	Luxembourg	2007	wheat	SAMN16774492	JADPOT000000000	36458046	80	22	2937237	99.4
	lu9	630	FCCDERI	Luxembourg	2007	wheat	SAMN16774493	JADPOS000000000	36486948	92	42	2118610	100
	ge1	FG 3211	WUR-BU	Germany	1992	wheat	SAMN16774494	JADPOR000000000	36458046	92	24	2893569	99.9
	ge2	FG 08	WUR-BU	Bad Schonborn, Germany	1987	rye	SAMN16774495	JADPOQ000000000	36171136	88	14	5302702	99.9
	ge3	CS10007	WUR-BU	Dedenbach, Germany	2007	wheat	SAMN16774496	JADPOP000000000	36897863	108	23	2893765	99.8
	ge4	CS9907	WUR-BU	Dedenbach, Germany	2007	wheat	SAMN16774497	JADPOO000000000	36177435	88	28	3091681	99.9
	ge5	GER_4527b	WUR-BU	Germany	1987	unknown	SAMN16774498	JADPON000000000	36259055	49	92	671446	99.7
	ge6	GER_37	WUR-BU	Germany	1994	unknown	SAMN16774499	JADPXA000000000	36007778	45	112	494654	99.1
	ge7	GER 74b	WUR-BU	Germany	2004	unknown	SAMN16774500	JADPOM000000000	36197358	46	90	642746	99.5
	ge9	N61	DBNP	Germany	2016	wheat	SAMN16774501	JADPWZ000000000	36722787	90	16	4100294	99.9
	ge10	N51	DBNP	Germany	2016	wheat	SAMN16774502	JADPWY000000000	36571129	89	76	728150	99.9
	ge11	N21	DBNP	Germany	2016	wheat	SAMN16774503	JADPOL000000000	36121268	96	18	2733436	99.9
	ge12	N10 2	DBNP	Germany	2016	wheat	SAMN16774504	JADPWX000000000	36284194	104	28	2769562	99.7
	ge13	N10 1	DBNP	Germany	2016	wheat	SAMN16774505	JADPWW000000000	36414828	85	33	1882167	99.8
	ge14	N7 1	DBNP	Germany	2016	wheat	SAMN16774506	JADPWV000000000	36349674	90	35	2256578	99.9
	ge15	N8 2	DBNP	Germany	2016	wheat	SAMN16774507	JADPOK000000000	36976490	98	43	2038084	99.9
	ge16	N6 2	DBNP	Germany	2016	wheat	SAMN16774508	JADPOJ000000000	36458046	88	22	3889571	99.9
	ge17	N4 2	DBNP	Germany	2016	wheat	SAMN16774509	JADPOI000000000	36775467	88	9	5215239	100
	ge18	N4 1	DBNP	Germany	2016	wheat	SAMN16774510	JADPOH000000000	36458046	93	32	1476579	99.9
	ge19	N53	DBNP	Germany	2016	wheat	SAMN16774511	JADPOG000000000	36370226	97	27	3244477	99.7
	po1	04501	DBNP	Poland	2004	wheat	SAMN16774512	JADPWU000000000	36509878	91	34	1620447	99.9
	po2	04431	DBNP	Poland	2004	wheat	SAMN16774513	JADPOF000000000	36657532	88	8	6717349	99.8
	po3	042826	DBNP	Poland	2004	wheat	SAMN16774514	JADPOE000000000	36060139	80	28	2592343	99.9
	po4	0359	DBNP	Poland	2003	wheat	SAMN16774515	JADPOD000000000	36050728	93	34	2190981	99.9
	po5	16-521-z	DBNP	Poland	2016	wheat	SAMN16774516	JADPWT000000000	36458046	83	26	2418953	99.2
	po6	16-462-z	DBNP	Poland	2016	wheat	SAMN16774517	JADPOC000000000	36810551	82	38	3085160	99.8
	po7	03132	DBNP	Poland	2003	wheat	SAMN16774518	JADPOB000000000	36390429	86	16	3231233	100
	po9	16-92-z	DBNP	Poland	2016	wheat	SAMN16774519	JADPOA000000000	36458046	80	11	5018359	99.9
	po10	16-21-z	DBNP	Poland	2016	wheat	SAMN16774520	JADPNZ000000000	36236096	89	21	3146780	99.9
	po11	16-390-z	DBNP	Poland	2016	wheat	SAMN16774521	JADPNY000000000	36347393	87	22	2323142	99.9
	po12	CBS_138561, 1001t	CBS-KNAW	Poland	2010	wheat	SAMN16774522	JADPNX000000000	36607118	78	623	110070	99.0
	po13	CBS_138562, 1002t	CBS-KNAW	Poland	2010	wheat	SAMN16774523	JADPXC000000000	36141629	78	408	133787	98.6
	po14	CBS_138563, 0357	CBS-KNAW	Poland	2003	wheat	SAMN16774524	JADPWS000000000	36153657	35	555	109641	99.2
	po15	W185	DBNP	Poland	2018	common vetch	SAMN16774525	JADPNW000000000	36112691	64	58	917802	99.8
	po16	0609	DBNP	Poland	2006	wheat	SAMN16774526	JADPWR000000000	36060482	105	24	2521783	99.9
	po17	0343	DBNP	Poland	2003	wheat	SAMN16774527	JADPNV000000000	36073724	89	17	4408539	99.9
	po18	S17-12	DBNP	Poland	2017	soybean	SAMN16774528	JADPWQ000000000	36891322	85	39	4101155	100
	po20	S18-4	DBNP	Poland	2018	soybean	SAMN16774529	JADPNU000000000	36494821	101	23	5241869	100
	po21	S18-49	DBNP	Poland	2018	soybean	SAMN16774530	JADPNT000000000	36545504	87	21	2950590	100
	po22	S18-55	DBNP	Poland	2018	soybean	SAMN16774531	JADPNS000000000	36763984	113	25	3250110	100
	po23	S18-66	DBNP	Poland	2018	soybean	SAMN16774532	JADPNR000000000	36365775	96	31	3115648	99.9
	it1	ITA 1601	FCCDERI	Italy	2001	unknown	SAMN16774533	JADPNQ000000000	36558017	55	35	2026404	99.9
	it2	ITA 593	FCCDERI	Italy	1994	unknown	SAMN16774534	JADPNP000000000	36295868	48	90	730602	98.0
	it3	ITA 1606	FCCDERI	Italy	2001	unknown	SAMN16774535	JADPNO000000000	36264480	106	32	2870575	99.9
	it4	ITA 285	FCCDERI	Italy	1993	unknown	SAMN16774536	JADPNN000000000	36066252	50	36	2042403	99.9
	it5	ITA 202	FCCDERI	Italy	1993	unknown	SAMN16774537	JADPNM000000000	36292642	48	30	1748312	100
	it6	ITA 1377	FCCDERI	Italy	1997	unknown	SAMN16774538	JADPWP000000000	36104964	49	80	704217	99.8
	is1	TaB10	unknown	Serbia, Vojvodina	2016	Malus domestica	SAMN14604992	GCA_012959185.1	36764292	100	54	1672063	n.t.
	ru1	St-6	ARRP	Stavropol region, Russia	2015	wheat	SAMN16774539	JADPNL000000000	36281390	92	25	2910408	99.9
	ru3	336-3B	ARRP	Stavropol region, Russia	2015	wheat	SAMN16774540	JADPNK000000000	36111118	87	19	2470214	100
	ru4	58918	VIZR	Krasnodar region, Russia	2015	wheat	SAMN16774541	JADPNJ000000000	36633836	93	17	4272870	100
	ru7	2t 275-1	ARRP	Krasnodar region, Russia	2014	wheat	SAMN16774542	JADPWO000000000	36228243	80	45	1264873	99.8
	ru7a	Kr 375-1	ARRP	Krasnodar region, Russia	2014	wheat	SAMN16774543	JADPNI000000000	36146965	96	26	3049653	98.9
	ru8	3-2	IN	Moscow region, Russia	2014	unknown	SAMN16774544	JADPNH000000000	36458046	74	45	2189572	99.9
	ru9	177-5	IN	Moscow region, Russia	2014	unknown	SAMN16774545	JADPNG000000000	36092575	76	54	1269940	99.7
	ru10	178-7	IN	Moscow region, Russia	2014	unknown	SAMN16774546	JADPWN000000000	36060430	71	44	1494711	100
	ru11	17-98	IN	Moscow region, Russia	2014	wheat	SAMN16774547	JADPNF000000000	36213809	80	44	1682685	100
	ru12	187-2	IN	Moscow region, Russia	2014	wheat	SAMN16774548	JADPNE000000000	36144787	75	48	1395425	99.8
	ru13	70725	VIZR	North Ossetia, Russia	2004	wheat	SAMN16774549	JADPND000000000	36442089	83	18	3533847	99.9
	ir1	CBS_110263	CBS-KNAW	Iran	1968	corn	SAMN16774550	JADPNC000000000	36870328	92	35	2890039	100
	sa1	CBS_119799	CBS-KNAW	South Africa	1987	wheat	SAMN16774551	JADPNB000000000	36852989	132	48	1393333	99.9
	sy1	CS3005	CSIRO	Australia	2000	wheat	SAMN02585717	GCA_000599445.1	36667552	50	199	8791613	n.t.
	un1	CBS_185.32	CBS-KNAW	unknown	1932	corn	SAMN16774553	JADPMZ000000000	36610034	84	28	2034795	99.9
	un2	CBS_104.09	CBS-KNAW	unknown	1909	unknown	SAMN16774554	JADPMY000000000	36584479	116	21	2689977	99.9
F. acaciae-mearnsii	fam1	CBS_110253	CBS-KNAW	South Africa	2007	Leguminosae-mimosoideae	SAMN18043294	JAGDVM000000000	37013840	76	23	2967885	99.9
	fam2	CBS_110255	CBS-KNAW	South Africa	unknown	Acacia mearnsii	SAMN18043295	JAGDVL000000000	37012504	71	24	3192218	100
	fam3	CBS_123662	CBS-KNAW	Australia	unknown	soil	SAMN18043296	JAGDVK000000000	35952562	74	319	176695	99.2
F. aethiopicum	fae1	CBS_122858	CBS-KNAW	Ethiopia	unknown	wheat	SAMN18043297	JAGDVJ000000000	36920452	66	33	3276538	100
F. asiaticum	fas1	CBS_110258	CBS-KNAW	China, Shanghai Province	unknown	wheat	SAMN18043298	JAGDVI000000000	36644937	43	890	67664	96.7
	fas2	NRRL_6101	ARS	Japan	unknown	barley	SAMN03958814	GCA_001717845.1	36526733	111	265	1,087,375	n.t.
	fas3	NRRL_28720	ARS	Nepal	1997	corn	SAMN03958815	GCA_001717835.1	36384952	36	353	343.168	n.t.
F. austroamericanum	fau1	CBS_110244	CBS-KNAW	Brazil	unknown	polypore	SAMN18043299	JAGDVH000000000	36685099	51	351	167384	99.4
	fau2	CBS_110246	CBS-KNAW	Brazil	unknown	maize	SAMN18043300	JAGDVG000000000	37268923	65	72	1834198	100
F. boothii	fbo1	CBS_316.73	CBS-KNAW	South Africa	unknown	Zea mays	SAMN18043301	JAGDVF000000000	36282313	80	32	2448109	99.9
	fbo2	CBS_110251	CBS-KNAW	Nepal	unknown	corn	SAMN18043302	JAGDVE000000000	36583488	63	29	3273865	99.9
	fbo3	CBS_119170	CBS-KNAW	South Africa	unknown	unknown	SAMN18043303	JAGDVD000000000	35817328	45	620	87460	99.9
	sa2	CBS_119800	CBS-KNAW	South Africa	1990	corn	SAMN16774552	JADPNA000000000	34665159	128	2034	23093	91.7
F. brasilicum	fbr1	CBS_119179	CBS-KNAW	Brazil	unknown	barley	SAMN18043304	JAGDVC000000000	37095197	72	45	3063000	100
F. cortadariae	fco1	CBS_119183	CBS-KNAW	New Zealand	1965	Cortaderia selloana	SAMN18043305	JAGDVB000000000	37158203	74	23	4617821	100
	fco2	CBS_123655	CBS-KNAW	New Zealand	unknown	corn	SAMN18043306	JAGDVA000000000	36711727	67	37	1936805	99.5
	fco3	CBS_123659	CBS-KNAW	Brazil	unknown	wheat	SAMN18043307	JAGDUZ000000000	36712207	80	21	2925305	99.7
F. gerlachii	fge1	CBS_119175	CBS-KNAW	USA	unknown	unknown	SAMN18043308	JAGDUY000000000	36702451	65	37	2421039	99.9
	fge2	CBS_119176	CBS-KNAW	USA	unknown	unknown	SAMN18043309	JAGDUX000000000	36673121	73	30	3530645	99.9
F. louisianense	flu1	CBS_127524	CBS-KNAW	USA, Louisiana, Jefferson Davis Parish	2007	wheat	SAMN18043310	JAGDUW000000000	36072357	40	76	1007766	99.9
	flu2	CBS_127525	CBS-KNAW	USA, Louisiana, Jefferson Davis Parish	2007	wheat	SAMN18043311	JAGDUV000000000	36377648	75	66	1134835	100
F. meridionale	fme1	CBS_110249	CBS-KNAW	South Africa	unknown	soil	SAMN18043312	JAGDUU000000000	37012248	67	30	2436714	100
	fme2	CBS_110260	CBS-KNAW	Nepal	unknown	corn	SAMN18043313	JAGDUT000000000	36352958	33	385	153225	99.5
F. mesoamericanum	fms1	CBS_415.86	CBS-KNAW	Honduras	unknown	Musa	SAMN18043314	JAGDUS000000000	36884914	76	102	833240	100
F. nepalense	fne2	CBS_127669	CBS-KNAW	Nepal	1997	rice	SAMN18043315	JAGDUR000000000	36336905	87	173	562348	100
	fne3	CBS_127943	CBS-KNAW	Nepal, Lamjung	1997	rice	SAMN18043316	JAGDUQ000000000	35947031	76	132	652356	99.9
F. ussurianum	fus1	CBS_123752	CBS-KNAW	Russia	2002	oat	SAMN18043317	JAGDUP000000000	37442459	78	70	1633811	100
	fus3	29813	VIZR	Russia, Jewish autonomous region, Russian Far-East	2002	wheat	SAMN18043318	JAGDUO000000000	36026769	89	35	2473906	99.8
	fus4	58212	BKSU	Russia, Primorye, Russian Far-East	2005	wheat	SAMN18043319	JAGDUN000000000	35994584	83	119	514457	99.9
	fus5	65202	VIZR	Russia, Primorye, Russian Far-East	2006	wheat	SAMN18043320	JAGDUM000000000	36288970	99	57	1699349	99.9
F. vorosii	fvo1	CBS_119177	CBS-KNAW	Hungary	unknown	wheat	SAMN18043321	JAGDUL000000000	35923411	77	141	342875	99.7
	fvo2	CBS_119178	CBS-KNAW	Japan, Hokkaido	unknown	wheat	SAMN18043322	JAGDUK000000000	36570438	75	115	568224	n.t.
F. sp.	fsp1	CBS_123663	CBS-KNAW	South Africa	unknown	soil	SAMN18043323	JAGDUJ000000000	37331174	41	83	771018	n.t.
F. venenatum	fven	CBS_458.93	CBS-KNAW	Austria	unknown	wheat	SAMEA2827224	GCA_900007375.1	38660186	100	6	9140027	n.t.
F. sambucinum	fsam	NRRL_13708	ARS	Germany	unknown	potato	SAMN14424477	GCA_014899025.1	37499189	50	515	174069	n.t.
F. pseudograminearum	fpse	CS_3096	CSIRO	Australia	2015	barley	SAMN02981337	GCA_000303195.2	36973259	180	281	8840934	n.t.
F. culmorum	fcul	UK99	unknown	UK	1998	wheat	SAMEA3888745	GCA_900074845.1	41928875	60	6	9183391	n.t.
* - Fungal collections:
ARS Culture Collection- Agricultural Research Service Culture Collection (Peoria, USA)
ARRP - All-Russian Research Institute of Phytopathology, Bolshie Vyazyomy (Moscow, Russia)
CSIRO - The Commonwealth Scientific and Industrial Research Organisation (Brisbane, Australia)
VIZR - All-Russian Institute of Plant Protection (St.-Petersburg, Russia)
BKSU - Baitursynov Kostanay State University (Kostanay, Kazakhstan)
CBS-KNAW - Westerdijk Fungal Biodiversity Institute (Utrecht, The Netherlands)
DPMM - Department of Phytopathology and Molecular Mycology of the University of Technology and Life Sciences (Bydgoszcz, Poland).
DBNP - Department of Botany and Nature Protection of the University of Warmia and Mazury in Olsztyn (Olsztyn, Poland).
FCCDERI - Fungal Culture Collection of the Department Environmental Research and Innovation of the Luxembourg Institute of Science and Technology (Luxembourg), https://www.luxmcc.lu/
IN - Institute of Nutrition (Moscow, Russia)
WUR-BIOINT - Biointeraction and Plant Health working collection (Wageningen University & Research, Wageningen, The Netherlands)
