# Supplementary material for: Whole-genome single nucleotide polymorphism analysis for typing the pandemic pathogen Fusarium graminearum sensu stricto
Source: Front Microbiol. 2022 Jul 18;13:885978. doi: 10.3389/fmicb.2022.885978 (PMC9339996; doi:10.3389/fmicb.2022.885978)
Supplement: Supplementary file 2 [file Data_Sheet_2.xlsx]

## Sheet: Arkusz1
Supplementary file 2. Results of mapping assembly genomes of individual strains against F.g. reference genome of PH-1 strain
				SNPs
Species	Strain code		Subclade
				<160000		160000-260000		260000-360000		360000-660000		660000-1000000		1000000<
	tree code	original strain code
F. graminearum s.s.	us1	PH-1	I	reference genome
	us2	CBS_119173				208860
	us3	CBS_134070	I	95781
	ca1	233423	I	98831
	ca2	DAOM180378	I	111701
	ar1	CBS_139514 (3-6)	IV	124862
	ar3	119-12	XIII	137333
	ar4	114-2	II	126827
	ar5	87-7	XIII	137177
	ar6	23-4	I	124862
	bra1	CML3066	XIII	150551
	fr1	C10a	XI	147315
	fr2	F1B	XI	144246
	fr3	C10b	XI	147365
	fr4	Fr10a3	XI	145707
	fr5	Fr1b2	XI	150798
	fr6	L14b	XIII	147910
	fr7	S5A	XI	144917
	fr8	S8A	XI	146749
	be1	CBS_128539	XI	149995
	ne1	Fg820	XIII	148643
	ne2	10F1	XI	145526
	ne3	14C1	VI	149211
	ne4	71E1	XI	148661
	ne5	79E1	X	143844
	ne6	AGV0002B	XI	148330
	ne7	HZ26A	XI	143112
	ne8	RH14A	XI	151969
	lu1	09-03a	XI	148312
	lu2	09-04a	XI	150982
	lu3	09-05a	XI	140871
	lu4	09-21a	XI	147044
	lu5	09-53b	XI	150624
	lu6	09-13a	XI	132909
	lu7	237	XI	144857
	lu8	321	XI	148679
	lu9	630	XI	146338
	ge1	FG 3211	XIII	145245
	ge2	FG 08	XI	140127
	ge3	CS10007	I	99233
	ge4	CS9907	XI	147194
	ge5	GER_4527b	XI	143348
	ge6	GER_37	XI	141981
	ge7	GER 74b	XI	148813
	ge9	N61	XIII	147401
	ge10	N51	XI	143737
	ge11	N21	XIII	143658
	ge12	N10 2	XII	143481
	ge13	N10 1	XIII	144356
	ge14	N7 1	XI	147078
	ge15	N8 2	XI	148975
	ge16	N6 2	XI	144841
	ge17	N4 2	VIII	146875
	ge18	N4 1	XI	145460
	ge19	N53	XI	148577
	po1	04501	VIII	146615
	po2	04431	VI	157717
	po3	042826	VI	146597
	po4	0359	IX	140402
	po5	16-521-z	VI	147286
	po6	16-462-z	VIII	144249
	po7	03132	XIII	147345
	po9	16-92-z	XIII	147691
	po10	16-21-z	VIII	143013
	po11	16-390-z	X	148456
	po12	CBS138561, 1001t	VIII	147799
	po13	CBS138562, 1002t	VIII	138740
	po14	CBS138563, 0357	VI	149030
	po15	W185	VIII	138058
	po16	0609	VI	146763
	po17	0343	XIII	142749
	po18	S17-12	VIII	145807
	po20	S18-4	VIII	145363
	po21	S18-49	IX	147111
	po22	S18-55	XIII	152465
	po23	S18-66	VII	142668
	it1	ITA 1601	XIII	148186
	it2	ITA 593	XIII	146052
	it3	ITA 1606	XIII	148131
	it4	ITA 285	XIII	142437
	it5	ITA 202	XIII	147764
	it6	ITA 1377	XIII	145502
	is1	TaB10	XIII	139111
	ru1	St-6	XIII	143320
	ru3	336-3B	XIII	145777
	ru4	58918	XIII	146816
	ru7	2t 275-1	V	139106
	ru7a	Kr 375-1	V	143516
	ru8	3-2	VIII	144110
	ru9	177-5	XIII	143269
	ru10	178-7	XIII	147559
	ru11	17-98	XIII	130558
	ru12	187-2	XIII	129457
	ru13	70725	I	97175
	ir1	CBS110263	VI	154901
	sa1	CBS119799	XI	150719
	sy1	CS3005	III	113488
	un1	CBS_185.32	I	86049
	un2	CBS_104.09	I	103407
F. acaciae-mearnsii	fam1	CBS110253										670738
	fam2	CBS110255										672581
	fam3	CBS123662										668797
F. aethiopicum	fae1	CBS122858										685796
F. asiaticum	fas1	CBS110258										700028
	fas2	NRRL 6101										706454
	fas3	NRRL 28720										697713
F. austroamericanum	fau1	CBS110244								627787
	fau2	CBS110246								631494
F. boothii	fbo1	CBS316,73								557259
	fbo2	CBS110251								565666
	fbo3	CBS119170								555518
	sa2	CBS119800								522278
F. brasilicum	fbr1	CBS119179								630066
F. cortadariae	fco1	CBS119183								635088
	fco2	CBS123655								632873
	fco3	CBS123659								634410
F. gerlachii	fge1	CBS119175						305901
	fge2	CBS119176						304164
F. louisianense	flu1	CBS127524								509752
	flu2	CBS127525								508971
F. meridionale	fme1	CBS110249								640488
	fme2	CBS110260								639737
F. mesoamericanum	fms1	CBS415,86										678542
F. nepalense	fne2	CBS127669										694474
	fne3	CBS127943										694291
F. ussurianum	fus1	CBS123752										672456
	fus3	29813										669728
	fus4	58212										667045
	fus5	65202										669494
F. vorosii	fvo1	CBS119177										663000
	fvo2	CBS119178										668003
F. sp.	fsp1	CBS123663								656489
F. venenatum	fven	CBS 458.93												1955620
F. sambucinum	fsam	NRRL 13708												1902393
F. pseudograminearum	fpse	CS3096												1628802
F. culmorum	fcul	UK99												1032686
