# Supplementary material for: Whole-genome single nucleotide polymorphism analysis for typing the pandemic pathogen Fusarium graminearum sensu stricto
Source: Front Microbiol. 2022 Jul 18;13:885978. doi: 10.3389/fmicb.2022.885978 (PMC9339996; doi:10.3389/fmicb.2022.885978)
Supplement: Supplementary file 3 [file Data_Sheet_3.xlsx]

## Sheet: Supplementary Data 1
	Supplementary file S3. Conserved single-copy orthologous genes within the FGSC used for phylogenetic analysis
locus tag
Saccharomyces cerevisiae	F. graminearum PH-1 strain	legth (nt)	SNPs	π
YBR202W	FGRAMPH1_01G23971	2905	76	0.00158
YCL059C	FGRAMPH1_01T25785	1270	173	0.02636
YDL140C	FGRAMPH1_01G02301	6301	176	0.00184
YDL143W	FGRAMPH1_01G01421	1987	43	0.00156
YDR049W	FGRAMPH1_01T10979	2154	198	0.00851
YDR050C	FGRAMPH1_01G22955	1382	35	0.00174
YDR211W	FGRAMPH1_01G20121	2488	95	0.00264
YDR331W	FGRAMPH1_01G26623	1644	47	0.00205
YDR416W	FGRAMPH1_01G14919	3232	127	0.00335
YEL032W	FGRAMPH1_01T23161	2614	68	0.00213
YFL022C	FGRAMPH1_01G02753	2116	83	0.00294
YFR010W	FGRAMPH1_01G11183	2192	69	0.00196
YGL206C	FGRAMPH1_01G18347	5900	198	0.00204
YGL233W	FGRAMPH1_01G06263	2941	101	0.00211
YHL002W	FGRAMPH1_01G10095	2996	75	0.00226
YHR077C	FGRAMPH1_01G04705	4924	185	0.00289
YHR172W	FGRAMPH1_01G19631	3148	99	0.0015
YIL022W	FGRAMPH1_01G06627	2591	84	0.00287
YIL142W	FGRAMPH1_01G18741	2208	84	0.00236
YJL002C	FGRAMPH1_01G01277	1972	63	0.00337
YJR105W	FGRAMPH1_01G23527	1401	37	0.00077
YKL205W	FGRAMPH1_01G22851	4111	123	0.00222
YLR005W	FGRAMPH1_01T19267	1730	68	0.00229
YLR129W	FGRAMPH1_01G23847	3132	151	0.00287
YLR166C	FGRAMPH1_01G03115	3016	89	0.00199
YLR196W	FGRAMPH1_01G01163	2084	79	0.00275
YML035C	FGRAMPH1_01G03383	3812	121	0.00293
YMR028W	FGRAMPH1_01G26245	1050	56	0.00304
YMR093W	FGRAMPH1_01G07185	1587	47	0.00284
YMR288W	FGRAMPH1_01G23833	3654	136	0.00266
YNL006W	FGRAMPH1_01G07651	1448	18	0.00126
YNL062C	FGRAMPH1_01G03911	2137	117	0.00228
YNL172W	FGRAMPH1_01G19421	6018	315	0.0943
YOR151C	FGRAMPH1_01G06377	4541	119	0.0018
YOR207C	FGRAMPH1_01G02111	3838	121	0.00243
YOR288C	FGRAMPH1_01G27265	1632	37	0.00232
YPL001W	FGRAMPH1_01G24355	1701	69	0.00151
YPL122C	FGRAMPH1_01G09597	2021	93	0.0027
YPR175W	FGRAMPH1_01G06791	2412	113	0.00305
π - nucleotide diversity values

## Sheet: Supplementary Data 2
Supplementary Data 2
>NRRL_47514
ATGGCTGGCGGCCCTATCTTTGAGGAAAGCGAATCAAGCGCGCTTGATGTGCGGGCACGGGAGTCAGATGAGGAGATAGACGAGACTAGAGATTCTGGTGCAACCGGACATGGCGCCTCGCACAATGCCCC----TCTGACGCTGGCTCCCACACCGGCAACGAAGCTGAGGAGCTCGAAGATGGAATGCTTCTCCGCGACTTGCCCAAGAGAACGACTTTTTACGATCCTGTCGCTGAGCGTCAAATGAGCCAGACGGACGCAAAATACTTCTACCACCGAAACAAGGCCGATGCACGAAGCGGTGGTGGGGCTGGCTACCAATCTATACCTCAAAGTCCTTTCCTTGCTTCTGGGTCTCGCCCTGCAACCGAATATGGTGCCGATAGTCTTGTGCTA…
TATGGTGCACCTCCTCAACCTTCTGTACCGAATCTATTTGAGACTAGCCCACATGTCATCGATCGTATCGTGGAGGCCATTGAGGC-ATTCGAATGGCAGTTGGGCCAGGCCTGGTGCTCAACTACGTCTGGGCGGGCCTGTTCCATCCGCAAGAAAGGTCAGAAC-CCATACTGGCGCTTGTACAACGATGCATACGTTCAGGGGGCTGACGCGATGGTGCCATATTATCCAAATCTTGATGAAGACAAGATGGATAGACGGAGCTGGCGATTGTGCTGTAAATGTTGGCGAGAC------CATCTTCTTCGACT---CTCCGACTTGAACTTCCTTCCCTCCTTCCCAGCTGCCGCCGCACATGTACTCGCAACTTCTCCAGCTTCGCTCCTTTTCG…
GCATAAGCAGCCAGTCTGGACGACCAAGTTTTCACCGACTGAGCTGACGACCTTGTTGAGCGCAAGCGACGATAGAACTGTGCGACTTTGGGATCTCCCAAGCAACGACCCGACGACTACATTTGTTGGTCACTCAGACTACGTTCGATGCGCCAACTTCATGCCTGGAACTATGTCCAACATGATTGTCTCTGGAAGCTACGACTCGACCGTCAAGCTTTGGGACCCCAGGGCAGGAAGCAACAGCGCGGTCATGACTTTCAAGCATGCCGCGCCTATTGAAGACGTGCTGTCTATGCCCACCGGAACCGCAGTCCTTGCAGCTGCGGGTGAATCGATCAGCGTTCTAGACCTTGTTGCCGCGCGCCCTCTGCACATGATCACCAACCACCAGAAGAC…
AATCATCGGGTGTTGACTACCTCCATCTGCTCATCGTTTCCATGGACTACCTGATCCGCAGGTTCAACATTGATGCTCGACTTGCTATCACAGTTCACGACGAAATTCGCTATCTAGTCAAGGATACGGACAAATATCGCACTGCACTTGCTCTGCAGGTCGCCAACCTGTGGACCCGTGCCATGTTCTCTCAGCAGGTTGGCATTGAGGACCTTCCTCAGTCATGTGCTTATTTCTCTGCTGTGGACATTGACCATGTGTTGCGCAAAGAAGTGGACATGGAGTGCGTCACTCCGAGCCACCCAACCCCCATTTCCCCTGGAGAAAGTATCGATGTCAGCACACTTCTGGAGAAGGGAGAAATTGCAAGACTAGATCCTGATATCGTTCCGGATGCGA…
>NRRL_54006
ATGGCTGGCGGCCCTATCTTTGAGGAAAGCGAATCAAGCGCGCTTGATGTGCGGGCACGGGAGTCAGATGAGGAGATAGACGAGACTAGAGATTCTGGTGCAACCGGACATGGCGCCTCGCACAATGCCCCC---TCTGACGCTGGCTCCCACACCGGCAACGAAGCTGAGGAGCTCGAAGATGGAATGCTTCTCCGCGACTTGCCCAAGAGAACGACTTTTTACGATCCTGTCGCTGAGCGTCAAATGAGCCAGACGGACGCAAAATACTTCTACCACCGAAACAAGGCCGATGCACGAAGCGGTGGTGGGGCTGGCTACCAATCTATACCTCAAAGTCCTTTCCTTGCTTCTGGGTCTCGCCCTGCAACCGAATATGGTGCCGATAGTCTTGTGCTA…
TATGGTGCACCTCCTCAACCTTCTGTACCGAATCTATTTGAGACTAGCCCACATGTCATCGATCGTATCGTGGAGGCCATTGAGGCCATTCGAATGGCAGTTGGGCCAGGCCTGGTGCTCAACTACGTCTGGGCGGGCCTGTTCCATCCGCAAGAAAGGTCAGAACCCCATACTGGCGCTTGTACAACGATGCATACGTTCAGGGGGCTGACGCGATGGTGCCATATTATCCAAATCTTGATGAAGACAAGATGGATAGACGGAGCTGGCGATTGTGCTGTAAATGTTGGCGAGAC------CATCTGCTTCGACT---CTCCGACTTGAACTTCCTTCCCTCCTTCCCAGCTGCCGTCGCACATGTACTCGCAACTTCTCCAGCTTCGCTCCTTTTCG…
GCATAAGCAGCCAGTCTGGACAACCAAGTTCTCACCGACTGAGCTGACGACCTTGTTGAGCGCAAGCGACGATAGAACTGTGCGACTTTGGGATCTCCCAAGCAACGACCCGACGACTACATTTGTTGGTCACTCAGACTACGTTCGATGCGCCAACTTCATGCCTGGCACTATGTCCAACATGATTGTCTCTGGAAGCTACGACTCGACCGTCAAGCTTTGGGACCCCAGGGCAGGAAGCAACAGCGCGGTCATGACTTTCAAGCATGCCGCGCCTATTGAAGACGTGCTGTCTATGCCCACCGGAACCGCAGTTCTTGCAGCTGCGGGTGAATCGATCAGCGTTCTCGACCTTGTTGCCGCGCGCCCTCTGCACATGATCACCAACCACCAGAAGAC…
AATCATCGGGTGTTGACTACCTCCACCTGCTCATCGTTTCCATGGACTACCTGATCCGCAGGTTCAACATTGATGCTCGACTTGCTATCACAGTTCACGACGAAATTCGCTATCTAGTCAAGGATACGGACAAATATCGCACTGCACTTGCTCTGCAGGTCGCCAACCTGTGGACCCGTGCCATGTTCTCTCAGCAGGTTGGCATTGAGGACCTTCCTCAGTCATGTGCTTATTTCTCTGCTGTGGACATTGACCATGTGTTGCGCAAAGAAGTGGACATGGAGTGCGTCACTCCGAGCCACCCAACCCCCATTTCCCCTGGAGAAAGTATCGATGTCAGCACACTTCTGGAGAAGGGAGAAATTGCAAGACTAGATCCTGATATCGTTCCGGATGCGA…
>NRRL_54003
ATGGCTGGCGGCCCTATCTTTGAGGAAAGCGAATCAAGCGCGCTTGATGTGCGGGCACGGGAGTCAGATGAGGAGATAGACGAGACTAGAGATTCTGGTGCAACCGGACATGGCGCCTCGCACAATGCCCCC---TCTGACGCTGGCTCCCACACCGGCAACGAAGCTGAGGAGCTCGAAGATGGAATGCTTCTCCGCGACTTGCCCAAGAGAACGACTTTTTACGATCCTGTCGCTGAGCGTCAAATGAGCCAGACGGACGCAAAATACTTCTACCACCGAAACAAGGCCGATGCACGAAGCGGTGGTGGGGCTGGCTACCAATCTATACCTCAAAGTCCTTTCCTTGCTTCTGGGTCTCGCCCTGCAACCGAATATGGTGCCGATAGTCTTGTGCTA…
TATGGTGCACCTCCTCAACCTTCTGTACCGAATCTATTTGAGACTAGCCCACATGTCATCGATCGTATCGTGGAGGCCATTGAGGCCATTCGAATGGCAGTTGGGCCAGGCCTGGTGCTCAACTACGTCTGGGCGGGCCTGTTCCATCCGCAAGAAAGGTCAGAACCCCATACTGGCGCTTGTACAACGATGCATACGTTCAGGGGGCTGACGCGATGGTGCCATATTATCCAAATCTTGATGAAGACAAGATGGATAGACGGAGCTGGCGATTGTGCTGTAAATGTTGGCGAGAC------CATCTTCTTCGACT---CTCCGACTTGAACTTCCTTCCCTCCTTCCCAGCTGCCGCTGCACATGTACTCGCAACTTCTCCAGCTTCGCTCCTTTTCG…
GCATAAGCAGCCAGTCTGGACAACCAAGTTCTCACCGACTGAGCTGACGACCTTGTTGAGCGCAAGCGACGATAGAACTGTGCGACTTTGGGATCTCCCAAGCAACGACCCGACGACTACATTTGTTGGTCACTCAGACTACGTTCGATGCGCCAACTTCATGCCTGGCACTATGTCCAACATGATTGTCTCTGGAAGCTACGACTCGACCGTCAAGCTTTGGGACCCCAGGGCAGGAAGCAACAGCGCGGTCATGACTTTCAAGCATGCCGCGCCTATTGAAGACGTGCTGTCTATGCCCACCGGAACCGCAGTTCTTGCAGCTGCGGGTGAATCGATCAGCGTTCTAGACCTTGTTGCCGCGCGCCCTCTGCATATGATCACCAACCACCAGAAGAC…
AATCATCGGGTGTTGACTACCTCCATCTGCTCATCGTTTCCATGGACTACCTGATCCGCAGGTTCAACATTGATGCTCGACTTGCTATCACAGTTCACGACGAAATTCGCTATCTAGTCAAGGATACGGACAAATATCGCACTGCACTTGCTCTGCAGGTCGCCAACCTGTGGACCCGTGCCATGTTCTCTCAGCAGGTTGGCATTGAGGACCTTCCTCAGTCATGTGCTTATTTCTCTGCTGTGGACATTGACCATGTGTTGCGCAAAGAAGTGGACATGGAGTGCGTCACTCCGAGCCACCCAACCCCCATTTCCCCTGGAGAAAGTATCGATGTCAGCACACTTCTGGAGAAGGGAGAAATTGCAAGACTAGATCCTGATATCGTTCCGGATGCGA…
>NRRL_54008
ATGGCTGGCGGCCCTATCTTTGAGGAAAGCGAATCAAGCGCGCTTGATGTGCGGGCACGGGAGTCAGATGAGGAGATAGACGAGACTAGAGATTCTGGTGCAACCGGACATGGCGCCTCGCACAATGCCCCC---TCTGACGCTGGCTCCCACACCGGCAACGAAGCTGAGGAGCTCGAAGATGGAATGCTTCTCCGCGACTTGCCCAAGAGAACGACTTTTTACGATCCTGTCGCTGAGCGTCAAATGAGCCAGACGGACGCAAAATACTTCTACCACCGAAACAAGGCCGATGCACGAAGCGGTGGTGGGGCTGGCTACCAATCTATACCTCAAAGTCCTTTCCTTGCTTCTGGGTCTCGCCCTGCAACCGAATATGGTGCCGATAGTCTTGTGCTA…
TATGGTGCACCTCCTCAACCTTCTGTACCGAATCTATTTGAGACTAGCCCACATGTCATCGATCGTATCGTGGAGGCCATTGAGGCCATTCGAATGGCAGTTGGGCCAGGCCTGGTGCTCAACTACGTCTGGGCGGGCCTGTTCCATCCGCAAGAAAGGTCAGAACCCCATACTGGCGCTTGTACAACGATGCATACGTTCAGGGGGCTGACGCGATGGTGCCATATTATCCAAATCTTGATGAAGACAAGATGGATAGACGGAGCTGGCGATTGTGCTGTAAATGTTGGCGAGAC------CATCTTCTTCGACT---CTCCGACTTGAACTTCCTTCCCTCCTTCCCAGCTGCCGCCGCACATGTACTCGCAACTTCTCCAGCTTCGCTCCTTTTCG…
GCATAAGCAGCCAGTCTGGACAACCAAGTTCTCACCGACTGAGCTGACGACCTTGTTGAGCGCAAGCGACGATAGAACTGTGCGACTTTGGGATCTCCCAAGCAACGACCCGACGACTACATTTGTTGGTCACTCAGACTACGTTCGATGCGCCAACTTCATGCCTGGCACTATGTCCAACATGATTGTCTCTGGAAGCTACGACTCGACCGTCAAGCTTTGGGACCCCAGGGCAGGAAGCAACAGCGCGGTCATGACTTTCAAGCATGCCGCGCCTATTGAAGACGTGCTGTCTATGCCCACCGGAACCGCAGTTCTTGCAGCTGCGGGTGAATCGATCAGCGTTCTAGACCTTGTTGCCGCGCGCCCTCTGCACATGATCACCAACCACCAGAAGAC…
AATCATCGGGTGTTGACTACCTCCATCTGCTCATCGTTTCCATGGACTACCTGATCCGCAGGTTCAACATTGATGCTCGACTTGCTATCACAGTTCACGACGAAATTCGCTATCTAGTCAAGGATACGGACAAATATCGCACTGCACTTGCTCTGCAGGTCGCCAACCTGTGGACCCGTGCCATGTTCTCTCAGCAGGTTGGCATTGAGGACCTTCCTCAGTCATGTGCTTATTTCTCTGCTGTGGACATTGACCATGTGTTGCGCAAAGAAGTGGACATGGAGTGCGTCACTCCGAGCCACCCAACCCCCATTTCCCCTGGAGAAAGTATCGATGTCAGCACACTTCTGGAGAAGGGAGAAATTGCAAGACTAGATCCTGATATCGTTCCGGATGCGA…
>NRRL_54005
ATGGCTGGCGGCCCTATCTTTGAGGAAAGCGAATCAAGCGCGCTTGATGTGCGGGCACGGGAGTCAGATGAGGAGATAGACGAGACTAGAGATTCTGGTGCAACCGGACATGGCGCCTCGCACAATGCCCCC---TCTGACGCTGGCTCCCACACCGGCAACGAAGCTGAGGAGCTCGAAGATGGAATGCTTCTCCGCGACTTGCCCAAGAGAACGACTTTTTACGATCCTGTCGCTGAGCGTCAAATGAGCCAGACGGACGCAAAATACTTCTACCACCGAAACAAGGCCGATGCACGAAGCGGTGGTGGGGCTGGCTACCAATCTATACCTCAAAGTCCTTTCCTTGCTTCTGGGTCTCGCCCTGCAACCGAATATGGTGCCGATAGTCTTGTGCTA…
TATGGTGCACCTCCTCAACCTTCTGTACCGAATCTATTTGAGACTAGCCCACATGTCATCGATCGTATCGTGGAGGCCATTGAGGCCATTCGAATGGCAGTTGGGCCAGGCCTGGTGCTCAACTACGTCTGGGCGGGCCTGTTCCATCCGCAAGAAAGGTCAGAATCCCATACTGGCGCTTGTACAACGATGCATACGTTCAGGGGGCTGACGCGATGGTGCCATATTATCCAAATCTTGATGAAGACAAGATGGATAGACGGAGCTGGCGATTGTGCTGTAAATGTTGGCGAGAC------CATCTTCTTCGACT---CTCCGACTTGAACTTCCTTCCCTCCTTCCCAGCTGCCGCCGCACATGTACTCGCAACTTCTCCAGCTTCGCTCCTTTTCG…
GCATAAGCAGCCAGTCTGGACAACCAAGTTCTCACCGACTGAGCTGACGACCTTGTTGAGCGCAAGCGACGATAGAACTGTGCGACTTTGGGATCTCCCAAGCAACGACCCGACGACTACATTTGTTGGTCACTCAGACTACGTTCGATGCGCCAACTTCATGCCTGGCACTATGTCCAACATGATTGTCTCTGGAAGCTACGACTCGACCGTCAAGCTTTGGGACCCTAGGGCAGGAAGCAACAGCGCGGTCATGACTTTCAAGCATGCCGCGCCTATTGAAGACGTGCTGTCTATGCCCACCGGAACCGCAGTTCTTGCAGCTGCGGGTGAATCGATCAGCGTTCTAGACCTTGTTGCCGCGCGCCCTCTGCACATGATCACCAACCACCAGAAGAC…
AATCATCGGGTGTTGACTACCTCCATCTGCTCATCGTTTCCATGGACTACCTGATCCGCAGGTTCAACATTGATGCTCGACTTGCTATCACAGTTCACGACGAAATTCGCTATCTAGTCAAGGATACGGACAAATATCGCACTGCACTTGCTCTGCAGGTCGCCAACCTGTGGACCCGTGCCATGTTCTCTCAGCAGGTTGGCATTGAGGACCTTCCTCAGTCATGTGCTTATTTCTCTGCTGTGGACATTGACCATGTGTTGCGCAAAGAAGTGGACATGGAGTGCGTCACTCCGAGCCACCCAACCCCCATTTCCCCTGGAGAAAGTATCGATGTCAGCACACTTCTGGAGAAGGGAGAAATTGCAAGACTAGATCCTGATATCGTTCCGGATGCGA…
>NRRL_37622
ATGGCTGGCGGCCCTATCTTTGAGGAAAGCGAATCAAGCGCGCTTGATGTGCGGGCACGGGAGTCAGATGAGGAGATAGACGAGACTAGAGATTCTGGTGCAACCGGACATGGCGCCTCGCACAATGCCCCC---TCTGACGCTGGCTCCCACACCGGCAACGAAGCTGAGGAGCTCGAAGATGGAATGCTTCTCCGCGACTTGCCCAAGAGAACGACTTTTTACGATCCTGTCGCTGAGCGTCAAATGAGCCAGACGGACGCAAAATACTTCTACCACCGAAACAAGGCCGATGCACGAAGCGGTGGTGGGGCTGGCTACCAATCTATACCTCAAAGTCCTTTCCTTGCTTCTGGGTCTCGCCCTGCAACCGAATATGGTGCCGATAGTCTTGTGCTA…
TATGGTGCACCTCCTCAACCTTCTGTACCGAATCTATTTGAGACTAGCCCACATGTCATCGATCGTATCGTGGAGGCCATTGAGGCCATTCGAATGGCAGTTGGGCCAGGCCTGGTGCTCAACTACGTCTGGGCGGGCCTGTTCCATCCGCAAGAAAGGTCAGAACCCCATACTGGCGCTTGTACAACGATGCATACGTTCAGGGGGCTGACGCGATGGTGCCATATTATCCAAATCTTGATGAAGACAAGATGGATAGACGGAGCTGGCGATTGTGCTGTAAATGTTGGCGAGAC------CATCTTCTTCGACT---CTCCGACTTGAACTTCCTTCCCTCCTTCCCAGCTGCCGCCGCACATGTACTCGCAACTTCTCCAGCTTCGCTCCTTTTCG…
GCATAAGCAGCCAGTCTGGACAACCAAGTTCTCACCGACTGAGCTGACGACCTTGTTGAGCGCAAGCGACGATAGAACTGTGCGACTTTGGGATCTCCCAAGCAACGACCCGACGACTACATTTGTTGGTCACTCAGACTACGTTCGATGCGCCAACTTCATGCCTGGCACTATGTCCAACATGATTGTCTCTGGAAGCTACGACTCGACCGTCAAGCTTTGGGACCCCAGGGCAGGAAGCAACAGCGCGGTCATGACTTTCAAGCATGCCGCGCCTATTGAAGACGTGCTGTCTATGCCCACCGGAACCGCAGTTCTTGCAGCTGCGGGTGAATCGATCAGCGTTCTAGACCTTGTTGCCGCGCGCCCTCTGCACATGATCACCAACCACCAGAAGAC…
AATCATCGGGTGTTGACTACCTCCATCTGCTCATCGTTTCCATGGACTACCTGATCCGCAGGTTCAACATTGATGCTCGACTTGCTATCACAGTTCACGACGAAATTCGCTATCTAGTCAAGGATACGGACAAATATCGCACTGCACTTGCTCTGCAGGTCGCCAACCTGTGGACCCGTGCCATGTTCTCTCAGCAGGTTGGCATTGAGGACCTTCCTCAGTCATGTGCTTATTTCTCTGCTGTGGACATTGACCATGTGTTGCGCAAAGAAGTGGACATGGAGTGCGTCACTCCGAGCCACCCAACCCCCATTTCCCCTGGAGAAAGTATCGATGTCAGCACACTTCTGGAGAAGGGAGAAATTGCAAGACTAGATCCTGATATCGTTCCGGATGCGA…
>NRRL_20956
ATGGCTGGCGGCCCTATCTTCGAGGAAAGCGAATCAAGCGCGCTTGATGTGCGGGCACGGGAGTCAGATGAGGAGATAGACGAGACTAGAGGTTCTGGTGCAACCGGACATGACGCCTCGCACAATGCCCCA---TCTGACGCTGGCTCCCACACCGGCAACGAAGCTGAGGAGCTCGAAGATGGGATGCTTCTCCGCGACTTGCCCAAGAGAACTACTTTTTACGATCCTGTCGCTGAGCGTCAAATGAGCCAGACCGACGCAAAATACTTCTACCACCGAAACAAGGCCGATGCACGCAGCGGTGGTGGGGCTGGCTACCAATCTATACCTCAAAGTCCTTTTCTTGCTTCTGGATCTCGCCCTGCAACCGAATATGGTGCCGATAGTCTTGTGCTA…
TATGGTGCATCTCCTCAACCTTCTGTACCAAATCTATTCGAGACTAGCCCACATGTCATCGATCGTATCGTGGAGGCCATTGAGGCCATTCGAATGGCAGTCGGGCCAGGCCTGGTGCTCAACTACGTCTGGGCGGGCCTGTTCCATCCGCGAGAAAAGTCAGAACTCCATACTGGCGCTTGTACAACGATGCATACGTTCAGGGGGCTGACGCGATGGTGCCATATTACCCAAATCTTGATGAAGACAAGATGGATAGACGGAGCTGGCGATTGTGCTGTGAATGTTGGCGAGACCACCTGCATCTTCTTCGACTCTCCTCCGACTTGAAATTCCTTCCCTCCTTCCCTCCTGCCGCCGCACGTGTACTCGCACCTTCTCCAGCTTGGCTCCTTTTCG…
GCATAAGCAGCCAGCTTGGACAACCAAGTTCTCGCCGACTGAGCTGACGACCTTGTTGAGCGCTAGCGACGATAAAACTGTTCGACTTTGGGATCTCCCAAGCAACGACCCGACTACTACATTTGTTGGTCACTCAGACTACGTTCGATGCGCCAACTTCATGCCTGGCACCATGTCCAACATGATTGTCTCAGGAAGCTATGACTCGACTGTCAAGCTTTGGGACCCCAGGGCAGGAAGCAACAGTGCGGTCATGACTTTCAAGCATGCTGCGCCTATTGAAGATGTGCTGTCTATGCCCACTGGAACCGCAGTTCTTGCAGCTGCGGGTGAATCCATCAGCGTTCTCGACCTTGTTGCCGCGCGCCCTCTGCACATGATTACCAACCACCAGAAGAC…
AATCATCAGGTGTTGACTACCTCCATCTGCTCATCGTTTCCATGGACTACCTGATCCGCAGGTTCAACATTGATGCCCGACTTGCTATCACAGTTCACGACGAAATTCGCTATTTGGTCAAGGATACGGACAAATACCGCACTGCACTTGCTCTGCAGGTTGCCAACCTGTGGACCCGTGCCATGTTCTCCCAGCAGGTTGGCATTCAGGACCTTCCTCAGTCATGTGCTTATTTCTCTGCTGTGGACATTGACCATGTGTTGCGCAAAGAAGTGGACATGGAGTGCGTCACACCGAGCCACCCAACCCCTATTTCCCCTGGAGAAAGCATCGATATTAGCACACTTCTGGAGAAGGGAGAAATTGCAAGGCTAGATCCTGATATCGTCCCTGATGCAA…
>NRRL_34936
ATGGCTGGCGGCCCTATCTTTGAGGAAAGCGAATCAAGCGCGCTTGATGTGCGGGCACGGGAGTCAGATGAGGAGATAGACGAGACTAGAGATTCTGGTGCAACCGGACATGGCGCCTCGCACAATGCCCCC---TCTGACGCTGGCTCCCACACCGGCAACGAAGCTGAGGAGCTCGAAGATGGAATGCTTCTCCGCGACTTGCCCAAGAGAACGACTTTTTACGATCCTGTCGCTGAGCGTCAAATGAGCCAGACGGACGCAAAATACTTCTACCACCGAAACAAGGCCGATGCACGAAGCGGTGGTGGGGCTGGCTACCAATCTATACCTCAAAGTCCTTTCCTTGCTTCTGGGTCTCGCCCTGCAACCGAATATGGTGCCGATAGTCTTGTGCTA…
TATGGTGCACCTCCTCAACCTTCTGTACCGAATCTATTTGAGACTAGCCCACATGTCATCGATCGTATCGTGGAGGCCATTGAGGCCATTCGAATGGCAGTTGGGCCAGGCCTGGTGCTCAACTACGTCTGGGCGGGCCTGTTCCATCCGCAAGAAAGGTCAGAACCCCATACTGGCGCTTGTACAACGATGCATACGTTCAGGGGGCTGACGCGATGGTGCCATATTATCCAAATCTTGATGAAGACAAGATGGATAGACGGAGCTGGCGATTGTGCTGTAAATGTTGGCGAGAC------CATCTTCTTCGACT---CTCCGACTTGAACTTCCTTCCCTCCTTCCCAGCTGCTGCCGCACATGTACTCGCAACTTCTCCAGCTTCGCTCCTTTTCG…
GCATAAGCAGCCAGTCTGGACAACCAAGTTCTCACCGACTGAGCTGACGACCTTGTTGAGCGCAAGCGACGATAGAACTGTGCGACTTTGGGATCTCCCAAGCAACGACCCGACGACTACATTTGTTGGTCACTCAGACTACGTTCGATGCGCCAACTTCATGCCTGGCACTATGTCCAACATGATTGTCTCTGGAAGCTACGACTCGACCGTCAAGCTTTGGGACCCCAGGGCAGGAAGCAACAGCGCGGTCATGACTTTCAAGCATGCCGCGCCTATTGAAGACGTGCTGTCTATGCCCACCGGAACCGCAGTTCTTGCAGCTGCGGGTGAATCGATCAGCGTTCTAGACCTTGTTGCCGCGCGCCCTCTGCACATGATCACCAACCACCAGAAGAC…
AATCATCGGGTGTTGACTACCTCCACCTGCTCATCGTTTCCATGGACTACCTGATCCGCAGGTTCAACATTGATGCTCGACTTGCTATCACAGTTCACGACGAAATTCGCTATCTAGTCAAGGATACGGACAAATATCGCACTGCACTTGCTCTGCAGGTCGCCAACCTGTGGACCCGTGCCATGTTCTCTCAGCAGGTTGGCATTGAGGACCTTCCTCAGTCATGTGCTTATTTCTCTGCTGTGGACATTGACCATGTGTTGCGCAAAGAAGTGGACATGGAGTGCGTCACTCCGAGCCACCCAACCCCCATTTCCCCTGGAGAAAGTATCGATGTCAGCACACTTCTGGAGAAGGGAGAAATTGCAAGACTAGATCCTGATATCGTTCCGGATGCGA…
>NRRL_25433
ATGGCTGGCGGCCCTATCTTTGAGGAAAGCGAATCAAGCGCGCTTGATGTGCGGGCACGGGAGTCAGATGAGGAGATAGACGAGACTAGAGATTCTGGTGCAACCGGACATGGCGCCTCGCACAATGCCCCC---TCTGACGCTGGCTCCCACACCGGCAACGAAGCTGAGGAGCTCGAAGATGGAATGCTTCTCCGCGACTTGCCCAAGAGAACGACTTTTTACGATCCTGTCGCTGAGCGTCAAATGAGCCAGACGGACGCAAAATACTTCTACCACCGAAACAAGGCCGATGCACGAAGCGGTGGTGGGGCTGGCTACCAATCTATACCTCAAAGTCCTTTCCTTGCTTCTGGTTCTCGCCCTGCAACCGAATATGGTGCCGATAGTCTTGTGCTA…
TATGGTGCACCTCCTCAACCTTCTGTACCGAATCTATTTGAGACTAGCCCACATGTCATCGATCGTATCGTGGAGGCCATTGAGGCCATTCGAATGGCAGTTGGGCCAGGCCTGGTGCTCAACTACGTCTGGGCGGGCCTGTTCCATCCGCAAGAAAGGTCAGAACCCCATACTGGCGCTTGTACAACGATGCATACGTTCAGGGGGCTGACGCGATGGTGCCATATTATCCAAATCTTGATGAAGACAAGATGGATAGACGGAGCTGGCGATTGTGCTGTAAATGTTGGCGAGAC------CATCTTCTTCGACT---CTCCGACTTGAACTTCCTTCCCTCCTTCCCAGCTGCCGCCGCACATGTACTCGCAACTTCTCCAGCTTCGCTCCTTTTCG…
GCATAAGCAGCCAGTCTGGACAACCAAGTTCTCACCGACTGAGCTGACGACCTTGTTGAGCGCAAGCGACGATAGAACTGTGCGACTTTGGGATCTCCCAAGCAACGACCCGACGACTACATTTGTTGGTCACTCAGACTACGTTCGATGCGCCAACTTCATGCCTGGCACTATGTCCAACATGATTGTCTCTGGAAGCTACGACTCGACCGTCAAGCTTTGGGACCCCAGGGCAGGAAGCAACAGCGCGGTCATGACTTTCAAGCATGCCGCGCCTATTGAAGACGTGCTGTCTATGCCCACCGGAACCGCAGTTCTTGCAGCTGCGGGTGAATCGATCAGCGTTCTAGACCTTGTTGCCGCGCGCCCTCTGCACATGATCACCAACCACCAGAAGAC…
AATCATCGGGTGTTGACTACCTCCATCTGCTCATCGTTTCCATGGACTACCTGATCCGCAGGTTCAACATTGATGCTCGACTTGCTATCACAGTTCACGACGAAATTCGCTATCTAGTCAAGGATACGGACAAATATCGCACTGCACTTGCTCTGCAGGTCGCCAACCTGTGGACCCGTGCCATGTTCTCTCAGCAGGTTGGCATTGAGGACCTTCCTCAGTCATGTGCTTATTTCTCTGCTGTGGACATTGACCATGTGTTGCGCAAAGAAGTGGACATGGAGTGCGTCACTCCGAGCCACCCAACCCCCATTTCCCCTGGAGAAAGTATCGATGTCAGCACACTTCTGGAGAAGGGAGAAATTGCAAGACTAGATCCTGATATCGTTCCGGATGCGA…
>NRRL_26381
ATGGCTGGCGGCCCTATCTTTGAGGAAAGCGAATCAAGCGCGCTTGATGTGCGGGCACGGGAGTCAGATGAGGAGATAGACGAGACTAGAGATTCTGGTGCAACCGGACATGGCGCCTCGCACAATGCCCCC---TCTGACGCTGGCTCCCACACCGGCAACGAAGCTGAGGAGCTCGAAGATGGAATGCTTCTCCGCGACTTGCCCAAGAGAACGACTTTTTACGATCCTGTCGCTGAGCGTCAAATGAGCCAGACGGACGCAAAATACTTCTACCACCGAAACAAGGCCGATGCACGAAGCGGTGGTGGGGCTGGCTACCAATCTATACCTCAAAGTCCTTTCCTTGCTTCTGGGTCTCGCCCTGCAACCGAATATGGTGCCGATAGTCTTGTGCTA…
TATGGTGCACCTCCTCAACCTTCTGTACCGAATCTATTTGAGACTAGCCCACATGTCATCGATCGTATCGTGGAGGCCATTGAGGCCATTCGAATGGCAGTTGGGCCAGGCCTGGTGCTCAACTACGTCTGGGCGGGCCTGTTCCATCCGCAAGAAAGGTCAGAACCCCATACTGGCGCTTGTACAACGATGCATACGTTCAGGGGGCTGACGCGATGGTGCCATATTATCCAAATCTTGATGAAGACAAGATGGATAGACGGAGCTGGCGATTGTGCTGTAAATGTTGGCGAGAC------CATCTTCTTCGACT---CTCCGACTTGAACTTCCTTCCCTCCTTCCCAGCTGCCGCTGCACATGTACTCGCAACTTCTCCAGCTTCGCTCCTTTTCG…
GCATAAACAGCCAGTCTGGACAACCAAGTTCTCACCGACTGAGCTGACGACCTTGTTGAGCGCAAGCGACGATAGAACTGTGCGACTTTGGGATCTCCCAAGCAACGACCCGACGACTACATTTGTTGGTCACTCAGACTACGTTCGATGCGCCAACTTCATGCCTGGCACTATGTCCAACATGATTGTCTCTGGAAGCTACGACTCGACCGTCAAGCTTTGGGACCCCAGGGCAGGAAGCAACAGCGCGGTCATGACTTTCAAGCATGCCGCGCCTATTGAAGACGTGCTGTCTATGCCCACCGGAACCGCAGTTCTTGCAGCTGCGGGTGAATCGATCAGCGTTCTAGACCTTGTTGCCGCGCGCCCTCTGCATATGATCACCAACCACCAGAAGAC…
AATCATCGGGTGTTGACTACCTCCATCTGCTCATCGTTTCCATGGACTACCTGATCCGCAGGTTCAACATTGATGCTCGACTTGCTATCACAGTTCACGACGAAATTCGCTATCTAGTCAAGGATACGGACAAATATCGCACTGCACTTGCTCTGCAGGTCGCCAACCTGTGGACCCGTGCCATGTTCTCTCAGCAGGTTGGCATTGAGGACCTTCCTCAGTCATGTGCTTATTTCTCTGCTGTGGACATTGACCATGTGTTGCGCAAAGAAGTGGACATGGAGTGCGTCACTCCGAGCCACCCAACCCCCATTTCCCCTGGAGAAAGTATCGATGTCAGCACACTTCTGGAGAAGGGAGAAATTGCAAGACTAGATCCTGATATCGTTCCGGATGCGA…
>NRRL_54002
ATGGCTGGCGGCCCTATCTTTGAGGAAAGCGAATCAAGCGCGCTTGATGTGCGGGCACGGGAGTCAGATGAGGAGATAGACGAGACTAGAGATTCTGGTGCAACCGGACATGGCGCCTCGCACAATGCCCCC---TCTGACGCTGGCTCCCACACCGGCAACGAAGCTGAGGAGCTCGAAGATGGAATGCTTCTCCGCGACTTGCCCAAGAGAACGACTTTTTACGATCCTGTCGCTGAGCGTCAAATGAGCCAGACGGACGCAAAATACTTCTACCACCGAAACAAGGCCGATGCACGAAGCGGTGGTGGGGCTGGCTACCAATCTATACCTCAAAGTCCTTTCCTTGCTTCTGGGTCTCGCCCTGCAACCGAATATGGTGCCGATAGTCTTGTGCTA…
TATGGTGCACCTCCTCAACCTTCTGTACCGAATCTATTTGAGACTAGCCCACATGTCATCGATCGTATCGTGGAGGCCATTGAGGCCATTCGAATGGCAGTTGGGCCAGGCCTGGTGCTCAACTACGTCTGGGCGGGCCTGTTCCATCCGCAAGAAAGGTCAGAACCCCATACTGGCGCTTGTACAACGATGCATACGTTCAGGGGGCTGACGCGATGGTGCCATATTATCCAAATCTTGATGAAGACAAGATGGATAGACGGAGCTGGCGATTGTGCTGTAAATGTTGGCGAGAC------CATCTTCTTCGACT---CTCCGACTTGAACTTCCTTCCCTCCTTCCCAGCTGCCGCCGCACATGTACTCGCAACTTCTCCAGCTTCGCTCCTTTTCG…
GCATAAGCAGCCAGTCTGGACAACCAAGTTCTCACCGACTGAGCTGACGACCTTGTTGAGCGCAAGCGACGATAGAACTGTGCGACTTTGGGATCTCCCAAGCAACGACCCGACGACTACATTTGTTGGTCACTCAGACTACGTTCGATGCGCCAACTTCATGCCTGGCACTATGTCCAACATGATTGTCTCTGGAAGCTACGACTCGACCGTCAAGCTTTGGGACCCCAGGGCAGGAAGCAACAGCGCGGTCATGACTTTCAAGCATGCCGCGCCTATTGAAGACGTGCTGTCTATGCCCACCGGAACCGCAGTTCTTGCAGCTGCGGGTGAATCGATCAGCGTTCTAGACCTTGTTGCCGCGCGCCCTCTGCATATGATCACCAACCACCAGAAGAC…
AATCATCGGGTGTTGACTACCTCCATCTGCTCATCGTTTCCATGGACTACCTGATCCGCAGGTTCAACATTGATGCTCGACTTGCTATCACAGTTCACGACGAAATTCGCTATCTAGTCAAGGATACGGACAAATATCGCACTGCACTTGCTCTGCAGGTCGCCAACCTGTGGACCCGTGCCATGTTCTCTCAGCAGGTTGGCATTGAGGACCTTCCTCAGTCATGTGCTTATTTCTCTGCTGTGGACATTGACCATGTGTTGCGCAAAGAAGTGGACATGGAGTGCGTCACTCCGAGCCACCCAACCCCCATTTCCCCTGGAGAAAGTATCGATGTCAGCACACTTCTGGAGAAGGGAGAAATTGCAAGACTAGATCCTGATATCGTTCCGGATGCGA…
>NRRL_32931
ATGGCTGGCGGCCCTATCTTTGAGGAAAGCGAATCAAGCGCGCTTGATGTGCGGGCACGGGAGTCAGATGAGGAGATAGACGAGACTAGAGATTCTGGTGCAACCGGACATGGCGCCTCGCACAATGCCCCC---TCTGACGCTGGCTCCCACACCGGCAACGAAGCTGAGGAGCTCGAAGATGGAATGCTTCTCCGCGACTTGCCCAAGAGAACGACTTTTTACGATCCTGTCGCTGAGCGTCAAATGAGCCAGACGGACGCAAAATACTTCTACCACCGAAACAAGGCCGATGCACGAAGCGGTGGTGGGGCTGGCTACCAATCTATACCTCAAAGTCCTTTCCTTGCTTCTGGGTCTCGCCCTGCAACCGAATATGGTGCCGATAGTCTTGTGCTA…
TATGGTGCACCTTCTCAACCTTCTGTACCGAATCTATTTGAGACTAGCCCACATGTCATCGATCGTATCGTGGAGGCCATTGAGGCCATTCGAATGGCAGTTGGGCCAGGCCTGGTGCTCAACTACGTCTGGGCGGGCCTGTTCCATCCGCAAGAAAGGTCAGAACCCCATACTGGCGCTTGTACAACGATGCATACGTTCAGGGGGCTGACGCGATGGTGCCATATTATCCAAATCTTGATGAAGACAAGATGGATAGACGGAGCTGGCGATTGTGCTGTAAATGTTGGCGAGAC------CATCTTCTTCGACT---CTCCGACTTGAACTTCCTTCCCTCCTTCCCAGCTGCCGCCGCACATGTACTCGCAACTTCTCCAGCTTCGCTCCTTTTCG…
GCATAAGCAGCCAGTCTGGACGACCAAGTTTTCACCGACTGAGCTGACGACCTTGTTGAGCGCAAGCGACGATAGAACTGTGCGACTTTGGGATCTCCCAAGCAACGACCCGACGACTACATTTGTTGGTCACTCAGACTACGTTCGATGCGCCAACTTCATGCCTGGAACTATGTCCAACATGATTGTCTCTGGAAGCTACGACTCGACCGTCAAGCTTTGGGACCCCAGGGCAGGAAGCAACAGCGCGGTCATGACTTTCAAGCATGCCGCGCCTATTGAAGACGTGCTGTCTATGCCCACCGGAACCGCAGTCCTTGCAGCTGCGGGTGAATCGATCAGCGTTCTAGACCTTGTTGCCGCGCGCCCTCTGCACATGATCACCAACCACCAGAAGAC…
AATCATCGGGTGTTGACTACCTCCATCTGCTCATCGTTTCCATGGACTACCTGATCCGCAGGTTCAACATTGATGCTCGACTTGCTATCACAGTTCACGACGAAATTCGCTATCTAGTCAAGGATACGGACAAATATCGCACTGCACTTGCTCTGCAGGTCGCCAACCTGTGGACCCGTGCCATGTTCTCTCAGCAGGTTGGCATTGAGGACCTTCCTCAGTCATGTGCTTATTTCTCTGCTGTGGACATTGACCATGTGTTGCGCAAAGAAGTGGACATGGAGTGCGTCACTCCGAGCCACCCAACCCCCATTTCCCCTGGAGAAAGTATCGATGTCAGCACACTTCTGGAGAAGGGAGAAATTGCAAGACTAGATCCTGATATCGTTCCGGATGCGA…
>NRRL_26406
ATGGCTGGCGGCCCTATCTTTGAGGAAAGCGAATCAAGCGCGCTTGATGTGCGGGCACGGGAGTCAGATGAGGAGATAGACGAGACTAGAGATTCTGGTGCAACCGGACATGGCGCCTCGCACAATGCCCCC---TCTGACGCTGGCTCCCACACCGGCAACGAAGCTGAGGAGCTCGAAGATGGAATGCTTCTCCGCGACTTGCCCAAGAGAACGACTTTTTACGATCCTGTCGCTGAGCGTCAAATGAGCCAGACGGACGCAAAATACTTCTACCACCGAAACAAGGCCGATGCACGAAGCGGTGGTGGGGCTGGCTACCAATCTATACCTCAAAGTCCTTTCCTTGCTTCTGGGTCTCGCCCTGCAACCGAATATGGTGCCGATAGTCTTGTGCTA…
TATGGTGCACCTCCTCAACCTTCTGTACCGAATCTATTTGAGACTAGCCCACATGTCATCGATCGTATCGTGGAGGCCATTGAGGCCATTCGAATGGCAGTTGGGCCAGGCCTGGTGCTCAACTACGTCTGGGCGGGCCTGTTCCATCCGCAAGAAAGGTCAGAACCCCATACTGGCGCTTGTACAACGATGCATACGTTCAGGGGGCTGACGCGATGGTGCCATATTATCCAAATCTTGATGAAGACAAGATGGATAGACGGAGCTGGCGATTGTGCTGTAAATGTTGGCGAGAC------CATCTTCTTCGACT---CTCCGACTTGAACTTCCTTCCCTCCTTCCCAGCTGCTGCCGCACATGTACTCGCAACTTCTCCAGCTTCGCTCCTTTTCG…
GCATAAGCAGCCAGTCTGGACAACCAAGTTCTCACCGACTGAGCTGACGACCTTGTTGAGCGCAAGCGACGATAGAACTGTGCGACTTTGGGATCTCCCAAGCAACGACCCGACGACTACATTTGTTGGTCACTCAGACTACGTTCGATGCGCCAACTTCATGCCTGGCACTATGTCCAACATGATTGTCTCTGGAAGCTACGACTCGACCGTCAAGCTTTGGGACCCCAGGGCAGGAAGCAACAGCGCGGTCATGACTTTCAAGCATGCCGCGCCTATTGAAGACGTGCTGTCTATGCCCACCGGAACCGCAGTTCTTGCAGCTGCGGGTGAATCGATCAGCGTTCTAGACCTTGTTGCCGCGCGCCCTCTGCACATGATCACCAACCACCAGAAGAC…
AATCATCGGGTGTTGACTACCTCCACCTGCTCATCGTTTCCATGGACTACCTGATCCGCAGGTTCAACATTGATGCTCGACTTGCTATCACAGTTCACGACGAAATTCGCTATCTAGTCAAGGATACGGACAAATATCGCACTGCACTTGCTCTGCAGGTCGCCAACCTGTGGACCCGTGCCATGTTCTCTCAGCAGGTTGGCATTGAGGACCTTCCTCAGTCATGTGCTTATTTCTCTGCTGTGGACATTGACCATGTGTTGCGCAAAGAAGTGGACATGGAGTGCGTCACTCCGAGCCACCCAACCCCCATTTCCCCTGGAGAAAGTATCGATGTCAGCACACTTCTGGAGAAGGGAGAAATTGCAAGACTAGATCCTGATATCGTTCCGGATGCGA…
>NRRL_66176
ATGGCTGGCGGCCCTATCTTTGAGGAAAGCGAATCAAGCGCGCTTGATGTGCGGGCACGGGAGTCAGATGAGGAGATAGACGAGACTAGAGATTCTGGTGCAACCGGACATGGCGCCTCGCACAATGCCCCC---TCTGACGCTGGCTCCCACACCGGCAACGAAGCTGAGGAGCTCGAAGATGGAATGCTTCTCCGCGACTTGCCCAAGAGAACGACTTTTTACGATCCTGTCGCTGAGCGTCAAATGAGCCAGACGGACGCAAAATACTTCTACCACCGAAACAAGGCCGATGCACGAAGCGGTGGTGGGGCTGGCTACCAATCTATACCTCAAAGTCCTTTCCTTGCTTCTGGGTCTCGCCCTGCAACCGAATATGGTGCCGATAGTCTTGTGCTA…
TATGGTGCACCTCCTCAACCTTCTGTACCGAATCTATTTGAGACTAGCCCACATGTCATCGATCGTATCGTGGAGGCCATTGAGGCCATTCGAATGGCAGTTGGGCCAGGCCTGGTGCTCAACTACGTCTGGGCGGGCCTGTTCCATCCGCAAGAAAGGTCAGAACCCCATACTGGCGCTTGTACAACGATGCATACGTTCAGGGGGCTGACGCGATGGTGCCATATTATCCAAATCTTGATGAAGACAAGATGGATAGACGGAGCTGGCGATTGTGCTGTAAATGTTGGCGAGAC------CATCTTCTTCGACT---CTCCGACTTGAACTTCCTTCCCTCCTTCCCAGCTGCCGCCGCACATGTACTCGCAACTTCTCCAGCTTCGCTCCTTTTCG…
GCATAAGCAGCCAGTCTGGACAACCAAGTTCTCACCGACTGAGCTGACGACCTTGTTGAGCGCAAGCGACGATAGAACTGTGCGACTTTGGGATCTCCCAAGCAACGACCCGACGACTACATTTGTTGGTCACTCAGACTACGTTCGATGCGCCAACTTCATGCCTGGCACTATGTCCAACATGATTGTCTCTGGAAGCTACGACTCGACCGTCAAGCTTTGGGACCCCAGGGCAGGAAGCAACAGCGCGGTCATGACTTTCAAGCATGCCGCGCCTATTGAAGACGTGCTGTCTATGCCCACCGGAACCGCAGTTCTTGCAGCTGCGGGTGAATCGATCAGCGTTCTAGACCTTGTTGCCGCGCGCCCTCTGCACATGATCACCAACCACCAGAAGAC…
AATCATCGGGTGTTGACTACCTCCATCTGCTCATCGTTTCCATGGACTACCTGATCCGCAGGTTCAACATTGATGCTCGACTTGCTATCACAGTTCACGACGAAATTCGCTATCTAGTCAAGGATACGGACAAATATCGCACTGCACTTGCTCTGCAGGTCGCCAACCTGTGGACCCGTGCCATGTTCTCTCAGCAGGTTGGCATTGAGGACCTTCCTCAGTCATGTGCTTATTTCTCTGCTGTGGACATTGACCATGTGTTGCGCAAAGAAGTGGACATGGAGTGCGTCACTCCGAGCCACCCAACCCCCATTTCCCCTGGAGAAAGTATCGATGTCAGCACACTTCTGGAGAAGGGAGAAATTGCAAGACTAGATCCTGATATCGTTCCGGATGCGA…

## Sheet: Supplementary Data 3
Supplementary Data 3 Placement of supercontigs based on optical mapping results
Chromosome defined by optial map	Supercontigs in the genome assembly	Start in the chromosome	End in the chromosome	Start in the supercontig	End in the supercontig	Orientation
Core
NRR32931_Chr1_6.89 [BsiWI]	12	74858	1894498	30109	1758813	-1
NRR32931_Chr1_6.89 [BsiWI]	4	1938476	6820695	15958	4600266	-1
NRR32931_Chr2_5.95 [BsiWI]	1	55984	5846768	6567	5444944	1
NRR32931_Chr3_5.58 [BsiWI]	98	252943	254655	14	1799	-1
NRR32931_Chr3_5.58 [BsiWI]	2	85382	5483136	31997	5260689	1
NRR32931_Chr4_5.03 [BsiWI]	3	67022	4942578	23979	4638667	-1
NRR32931_Chr5_4.78 [BsiWI]	5	103873	4712737	45665	4434192	1
NRR32931_Chr6_4.46 [BsiWI]	47	1207472	1224250	1	16622	-1
NRR32931_Chr6_4.46 [BsiWI]	6	77545	4375475	17738	4083221	1
NRR32931_Chr7_3.74 [BsiWI]	7	61726	3588528	98803	3432043	-1
NRR32931_Chr8_3.31 [BsiWI]	8	83492	3196360	58635	3026420	-1
NRR32931_Chr9_3.02 [BsiWI]	21	2844527	2953788	24879	130252	1
NRR32931_Chr9_3.02 [BsiWI]	9	61367	2786358	33704	2651522	-1
NRR32931_Chr10_2.75 [BsiWI]	10	85939	2639767	61471	2513525	-1
NRR32931_Chr11_2.58 [BsiWI]	11	74802	2514002	27590	2380533	1
LS
NRR32931_Chr12_1.80 [BsiWI]	24	1350976	1521202			-1
NRR32931_Chr12_1.80 [BsiWI]	15	1350976	1521202			-1
NRR32931_Chr12_1.80 [BsiWI]	38	1350976	1521202			-1
NRR32931_Chr12_1.80 [BsiWI]	31	1350976	1521202			-1
NRR32931_Chr12_1.80 [BsiWI]	17	1350976	1521202	8573	174079	-1
NRR32931_Chr13_1.31 [BsiWI]	18	264275	398906	31240	162750	-1
NRR32931_Chr13_1.31 [BsiWI]	28					-1
NRR32931_Chr13_1.31 [BsiWI]	13	935411	1284906	964	331486	-1
NRR32931_Chr14_1.20 [BsiWI]	35	1074796	1102887	5941	32708	1
NRR32931_Chr14_1.20 [BsiWI]	23	979714	1056235	4867	77290	-1
NRR32931_Chr14_1.20 [BsiWI]	20	98508	216159	2129	115881	1
NRR32931_Chr15_1.07 [BsiWI]	14	243317	525697	13421	272067	-1
Total size of placed contigs:		45845442
Total size of unplaced supercontigs:		2060861
Unplaced contigs:
supercontig_100 [BsiWI] (in silico)
supercontig_101 [BsiWI] (in silico)
supercontig_102 [BsiWI] (in silico)
supercontig_103 [BsiWI] (in silico)
supercontig_104 [BsiWI] (in silico)
supercontig_105 [BsiWI] (in silico)
supercontig_106 [BsiWI] (in silico)
supercontig_107 [BsiWI] (in silico)
supercontig_108 [BsiWI] (in silico)
supercontig_109 [BsiWI] (in silico)
supercontig_110 [BsiWI] (in silico)
supercontig_111 [BsiWI] (in silico)
supercontig_112 [BsiWI] (in silico)
supercontig_113 [BsiWI] (in silico)
supercontig_114 [BsiWI] (in silico)
supercontig_115 [BsiWI] (in silico)
supercontig_116 [BsiWI] (in silico)
supercontig_117 [BsiWI] (in silico)
supercontig_118 [BsiWI] (in silico)
supercontig_119 [BsiWI] (in silico)
supercontig_120 [BsiWI] (in silico)
supercontig_121 [BsiWI] (in silico)
supercontig_122 [BsiWI] (in silico)
supercontig_123 [BsiWI] (in silico)
supercontig_124 [BsiWI] (in silico)
supercontig_125 [BsiWI] (in silico)
supercontig_126 [BsiWI] (in silico)
supercontig_127 [BsiWI] (in silico)
supercontig_128 [BsiWI] (in silico)
supercontig_129 [BsiWI] (in silico)
supercontig_130 [BsiWI] (in silico)
supercontig_131 [BsiWI] (in silico)
supercontig_132 [BsiWI] (in silico)
supercontig_133 [BsiWI] (in silico)
supercontig_134 [BsiWI] (in silico)
supercontig_135 [BsiWI] (in silico)
supercontig_136 [BsiWI] (in silico)
supercontig_137 [BsiWI] (in silico)
supercontig_138 [BsiWI] (in silico)
supercontig_139 [BsiWI] (in silico)
supercontig_140 [BsiWI] (in silico)
supercontig_141 [BsiWI] (in silico)
supercontig_142 [BsiWI] (in silico)
supercontig_143 [BsiWI] (in silico)
supercontig_144 [BsiWI] (in silico)
supercontig_145 [BsiWI] (in silico)
supercontig_146 [BsiWI] (in silico)
supercontig_147 [BsiWI] (in silico)
supercontig_148 [BsiWI] (in silico)
supercontig_149 [BsiWI] (in silico)
supercontig_15 [BsiWI] (in silico)
supercontig_150 [BsiWI] (in silico)
supercontig_151 [BsiWI] (in silico)
supercontig_152 [BsiWI] (in silico)
supercontig_153 [BsiWI] (in silico)
supercontig_154 [BsiWI] (in silico)
supercontig_155 [BsiWI] (in silico)
supercontig_156 [BsiWI] (in silico)
supercontig_157 [BsiWI] (in silico)
supercontig_158 [BsiWI] (in silico)
supercontig_159 [BsiWI] (in silico)
supercontig_160 [BsiWI] (in silico)
supercontig_161 [BsiWI] (in silico)
supercontig_162 [BsiWI] (in silico)
supercontig_163 [BsiWI] (in silico)
supercontig_164 [BsiWI] (in silico)
supercontig_165 [BsiWI] (in silico)
supercontig_166 [BsiWI] (in silico)
supercontig_167 [BsiWI] (in silico)
supercontig_18 [BsiWI] (in silico)
supercontig_21 [BsiWI] (in silico)
supercontig_23 [BsiWI] (in silico)
supercontig_24 [BsiWI] (in silico)
supercontig_25 [BsiWI] (in silico)
supercontig_26 [BsiWI] (in silico)
supercontig_27 [BsiWI] (in silico)
supercontig_28 [BsiWI] (in silico)
supercontig_29 [BsiWI] (in silico)
supercontig_30 [BsiWI] (in silico)
supercontig_31 [BsiWI] (in silico)
supercontig_32 [BsiWI] (in silico)
supercontig_33 [BsiWI] (in silico)
supercontig_35 [BsiWI] (in silico)
supercontig_36 [BsiWI] (in silico)
supercontig_37 [BsiWI] (in silico)
supercontig_38 [BsiWI] (in silico)
supercontig_39 [BsiWI] (in silico)
supercontig_40 [BsiWI] (in silico)
supercontig_41 [BsiWI] (in silico)
supercontig_42 [BsiWI] (in silico)
supercontig_43 [BsiWI] (in silico)
supercontig_44 [BsiWI] (in silico)
supercontig_45 [BsiWI] (in silico)
supercontig_47 [BsiWI] (in silico)
supercontig_48 [BsiWI] (in silico)
supercontig_49 [BsiWI] (in silico)
supercontig_50 [BsiWI] (in silico)
supercontig_51 [BsiWI] (in silico)
supercontig_52 [BsiWI] (in silico)
supercontig_53 [BsiWI] (in silico)
supercontig_54 [BsiWI] (in silico)
supercontig_55 [BsiWI] (in silico)
supercontig_56 [BsiWI] (in silico)
supercontig_57 [BsiWI] (in silico)
supercontig_58 [BsiWI] (in silico)
supercontig_59 [BsiWI] (in silico)
supercontig_60 [BsiWI] (in silico)
supercontig_61 [BsiWI] (in silico)
supercontig_62 [BsiWI] (in silico)
supercontig_63 [BsiWI] (in silico)
supercontig_64 [BsiWI] (in silico)
supercontig_65 [BsiWI] (in silico)
supercontig_66 [BsiWI] (in silico)
supercontig_67 [BsiWI] (in silico)
supercontig_68 [BsiWI] (in silico)
supercontig_69 [BsiWI] (in silico)
supercontig_70 [BsiWI] (in silico)
supercontig_71 [BsiWI] (in silico)
supercontig_72 [BsiWI] (in silico)
supercontig_73 [BsiWI] (in silico)
supercontig_74 [BsiWI] (in silico)
supercontig_75 [BsiWI] (in silico)
supercontig_76 [BsiWI] (in silico)
supercontig_77 [BsiWI] (in silico)
supercontig_78 [BsiWI] (in silico)
supercontig_79 [BsiWI] (in silico)
supercontig_80 [BsiWI] (in silico)
supercontig_81 [BsiWI] (in silico)
supercontig_82 [BsiWI] (in silico)
supercontig_83 [BsiWI] (in silico)
supercontig_84 [BsiWI] (in silico)
supercontig_85 [BsiWI] (in silico)
supercontig_86 [BsiWI] (in silico)
supercontig_87 [BsiWI] (in silico)
supercontig_88 [BsiWI] (in silico)
supercontig_89 [BsiWI] (in silico)
supercontig_90 [BsiWI] (in silico)
supercontig_91 [BsiWI] (in silico)
supercontig_92 [BsiWI] (in silico)
supercontig_93 [BsiWI] (in silico)
supercontig_94 [BsiWI] (in silico)
supercontig_95 [BsiWI] (in silico)
supercontig_96 [BsiWI] (in silico)
supercontig_98 [BsiWI] (in silico)
supercontig_99 [BsiWI] (in silico)

## Sheet: Supplementary Data 4
Supplementary Data 4 BLAST results of NRRL 32931 genome assembly against Fol4287 genome
Supercontig ID	Supercontig Length (bp)	Coverage of windows with 92% identity against Fol4287 Core supercontigs	Coverage of windows with 74% identity against Fol4287 LS supercontigs
Supercontig_1.104	1651	1	0
Supercontig_1.106	1630	1	0
Supercontig_1.110	1565	1	0
Supercontig_1.124	1384	1	0
Supercontig_1.127	1373	1	0
Supercontig_1.135	1267	1	0
Supercontig_1.137	1226	1	0
Supercontig_1.140	1216	1	0
Supercontig_1.142	1208	1	0
Supercontig_1.147	1153	1	0
Supercontig_1.153	1120	1	0
Supercontig_1.158	1062	1	0
Supercontig_1.166	1022	1	0
Supercontig_1.92	2056	0.972763	0
Supercontig_1.85	2485	0.804829	0
Supercontig_1.3	4642422	0.78235	0
Supercontig_1.5	4457294	0.737219	0
Supercontig_1.4	4617118	0.718197	0
Supercontig_1.7	3446735	0.717781	0
Supercontig_1.6	4115807	0.716263	0
Supercontig_1.1	5466128	0.689702	0
Supercontig_1.2	5296578	0.684593	0
Supercontig_1.78	2954	0.677048	0
Supercontig_1.77	3038	0.658328	0
Supercontig_1.12	1780683	0.655928	0
Supercontig_1.8	3045801	0.648762	0
Supercontig_1.10	2545268	0.53904	0.00314309
Supercontig_1.9	2670428	0.523512	0.00524261
Supercontig_1.11	2385853	0.508833	0.00419137
Supercontig_1.65	5880	0.340136	0.680272
Supercontig_1.60	7416	0.269687	0.539374
Supercontig_1.25	78714	0.0762253	0.203268
Supercontig_1.27	75678	0.0528555	0.0792833
Supercontig_1.36	39752	0.0503119	0.150936
Supercontig_1.35	41990	0.0476304	0.0476304
Supercontig_1.17	176706	0.0452729	0.135819
Supercontig_1.29	53702	0.0372426	0.111728
Supercontig_1.15	222128	0.0180076	0.0810344
Supercontig_1.20	142118	0.0140728	0.126655
Supercontig_1.19	164094	0.0121881	0.0975051
Supercontig_1.18	172542	0.0115914	0.0579569
Supercontig_1.13	331866	0.00602653	0.15669
Supercontig_1.100	1751	0	0
Supercontig_1.101	1720	0	0
Supercontig_1.114	1512	0	1
Supercontig_1.123	1392	0	1
Supercontig_1.125	1383	0	0
Supercontig_1.14	272748	0	0.0586622
Supercontig_1.150	1141	0	0
Supercontig_1.151	1122	0	0
Supercontig_1.16	185080	0	0.0648368
Supercontig_1.162	1032	0	1
Supercontig_1.21	138483	0	0.0144422
Supercontig_1.22	116781	0	0
Supercontig_1.23	80495	0	0
Supercontig_1.24	79969	0	0.100039
Supercontig_1.26	76905	0	0.312073
Supercontig_1.28	73273	0	0.300247
Supercontig_1.30	51899	0	0.0770728
Supercontig_1.31	51602	0	0.0775164
Supercontig_1.32	47913	0	0
Supercontig_1.33	47623	0	0.12599
Supercontig_1.34	46913	0	0.0426321
Supercontig_1.37	37658	0	0.106219
Supercontig_1.38	36449	0	0.109742
Supercontig_1.39	34963	0	0.17161
Supercontig_1.41	31083	0	0.257375
Supercontig_1.42	28753	0	0.069558
Supercontig_1.43	27713	0	0.360841
Supercontig_1.44	23473	0	0
Supercontig_1.45	22105	0	0.361909
Supercontig_1.46	17840	0	0.224215
Supercontig_1.52	11739	0	0.170372
Supercontig_1.54	9692	0	0.619067
Supercontig_1.57	8876	0	0
Supercontig_1.59	7593	0
Supercontig_1.62	7288	0	0.274424
Supercontig_1.63	6336	0	0.631313
Supercontig_1.67	4811	0	0
Supercontig_1.68	4245	0	0
Supercontig_1.69	4218	0	0
Supercontig_1.71	3784	0	0
Supercontig_1.79	2855	0	0.700525
Supercontig_1.80	2800	0	0
Supercontig_1.82	2694	0	0.74239
Supercontig_1.84	2550	0	0.784314
Supercontig_1.86	2418	0	0
Supercontig_1.87	2329	0	0.858738
Supercontig_1.91	2059	0	0.971345
Supercontig_1.105	1639	0	0
Supercontig_1.109	1572	0	0
Supercontig_1.129	1349	0	0
Supercontig_1.145	1170	0	0
Supercontig_1.159	1057	0	0
Supercontig_1.161	1043	0	0
Supercontig_1.163	1031	0	0
Supercontig_1.165	1025	0	0
Supercontig_1.47	16623	0	0
Supercontig_1.55	9490	0	0
Supercontig_1.56	9124	0	0
Supercontig_1.58	7748	0	0
Supercontig_1.72	3695	0	0
Supercontig_1.73	3555	0	0
Supercontig_1.74	3384	0	0
Supercontig_1.94	2045	0	0
Supercontig_1.99	1788	0	0
Supercontig_1.50	11965	0	0.167154
Supercontig_1.40	33991	0	0.176517
Supercontig_1.61	7374	0	0.271223
Supercontig_1.49	13164	0	0.303859
Supercontig_1.53	11721	0	0.341268
Supercontig_1.48	15739	0	0.381219
Supercontig_1.51	11889	0	0.504668
Supercontig_1.75	3261	0	0.613309
Supercontig_1.76	3161	0	0.632711
Supercontig_1.88	2308	0	0.866551
Supercontig_1.89	2212	0	0.904159
Supercontig_1.107	1615	0	1
Supercontig_1.117	1481	0	1
Supercontig_1.128	1369	0	1
Supercontig_1.130	1349	0	1
Supercontig_1.138	1226	0	1
Supercontig_1.139	1217	0	1
Supercontig_1.143	1175	0	1
Supercontig_1.148	1153	0	1
Supercontig_1.152	1122	0	1
Supercontig_1.156	1088	0	1
Supercontig_1.157	1062	0	1
Supercontig_1.95	1994	0	1
Supercontig_1.97	1823	0	1

## Sheet: Supplementary Data 5
Supplementary Data 5
>comp60_c0_seq1 len=240 path=[372:0-239]
GTCGTCCCGACTTTCAAGAGCCACCAGCAAGGTTACTCGGCCACGATGGGACGAAAAGTT
TGTTTGACAATATACCCAGATGTTCCTAATCTGGATACATGCGCAGGAAAGCTTTCACAC
CCTCAGTGCGACCGCGCGTGGGATGGTTCACACAAGCTTGTATGTAATTCGAATATGTGG
ATCTAGTTCTTGGACATGTTATCAATTCATCAGGCCATACCACAAGAGGTGGCGAAAGCG
>comp66_c0_seq1 len=228 path=[1:0-227]
GTCGCACCACATTGCTTTCTATCTAGATCTGGCTAGGGATCTTTTTACAGAGCAGTCGAA
GGTATATCAGGTATAATACTAGCCACGGCTCTTGGCAGAAGGAAAAGTCTCAACTCCAAA
TCTCTTCACGAACAAATAAGAAGCCTAAGGCTCAACCACCAACTTCTCAAGACAGCTCTT
ATCGTCTTGAAACCACAAAGCCCAGGCCATATCCTGGTTTGAGTCAAG
>comp122_c0_seq1 len=210 path=[1:0-209]
GGCAAATCTTGGCATTCATGACATCACGACACTAATTCTCCGATCCGTCGGATCCGAATG
CCGATCTAGACGGGATCTTCCAACTTCCCCACACAACGATTGACTTTAGATCTTGAACTT
ACCTGAAAACTTGTCCCCAAACATGGCAGCTAGTGTATCTAGATTGCTCCGGTGCTGTCC
GAATGTTAGCACTTGTCCAATCATCAGAAG
>comp177_c0_seq1 len=301 path=[1:0-300]
GCTACGATGGTCAGTGCAGTTCAAGGGATAATAAGAACACGCAGCAAGGTTGGTTATGTA
TGGGATAAACGAGGATGAATATCGGTTGCGTCTTGTTCAAGACCATCTATTTAGGTTGTG
GAGACTTTGCCGTCGGGAACCCACTCATTTGGCCTCCTTTTTTCTTAGTATACAAATATG
ATAAAATATCGAAGCTCGATAGTCATGACTCCATAAGACTGTTTCACATCGTGTTCCCAT
TTCGTGAAGTATCTTAGGAAAAATGAAGTCAAAATCCTTCATGCTTGAACTTAGATTAAC
A
>comp261_c0_seq1 len=263 path=[1:0-262]
GGGGCATCATGAGATCGGCAGATTGAACCTGTATATATTAGAGACTGCCCTTGGTTATTT
ATTCCTTTAGAAACAAGCTGCGCAATTCCATCATCCCGCCCTCGCCCCCTGTTGCACACA
TCATCTGAGAGAGGGAATTAGGAGTCGTTGGTGGAGCGCAACTGATCTGATGCGCTTGGA
TTCCCGCCAAGGAGGCAAACGCGCTTTATGCATCAATCTATTCGGGCGCTTCACTTGTTC
CCATCCAGGTCAGTGGCCAAAGC
>comp267_c0_seq1 len=352 path=[330:0-351]
GTGCAATGATGAATTCGATAGATGGTGACACGACTTCCAAGTCACCATAAATTCCAGGCG
ATATCAGATCGTCCTCGTCTTGAAGGTTCTCGGTTTCTGGGGGCTCTGCGTCGTCTTCGT
TCAAGGTATCCAAGCTGCGCCCAACATCTGGACACAACTCTTGAGTAATTCTGAAAGCGC
CAAAAGGACCTCGAGATACGTGGATGTCAGAGGATGTATTTTCGCACTCGTCGTCGATTT
GCGAAATATGCCAGGTGGCGAGTGTTGGAGGAACATCAGCGAGAATTTACTCGCTCATAC
ATTCACGCTCTCGGTCGGTGAGCAAGGGACGTCGGAACCGAGCAATCCCCGG
>comp304_c0_seq1 len=278 path=[169:0-277]
AGACCTATATCTGCTTTGCAGCTAGGATAGGATAGGCGCAAGCGGCCAAGGACGTTTCTG
GTGCCCTCAAAGCCACATCATTTTCAGCCCCGGATGTCGAGACGTATCTCCATCCCATTT
AGCATCAGATCTGGAAACGAAACGTCGAATGTCCAGCAATCACTCTCGGGACAGAAATCC
TTAGGAAATGGGAACAACAACGCCGAGCAAAATACATACGAGAGCGAAACACGAGAATGA
ACCCACACAGAGCGATACAGAAGGCCATTCAAGAAGAG
>comp320_c0_seq1 len=321 path=[299:0-320]
GGCGAAATGCGGGCTGGTGCGTGTTTGGTGGAGGGCTGTTCGATCTTCAACATGTCGAAC
TAGTGGAATGGAGCGCGTCCTGCCATCCGATCGTAATGCCCTCATATTGTCGGCAAACGG
CTCCAGATGGCACGCACATTCATTGCATCCAAATATAGAATCAAATGAGTCCTGAGACGG
TGTGGCGAAAGTGTCGGTAGTGAAGCAGCGATGGCGGATTCTTGGGAAGCCGCCTCGGCC
AGCAACATATTTGCGGGATTTCGGTGCGGAGAGGCCCTCAGCAGCATTGGAATAGATAGT
TTGAATCCAATTACTATAAGC
>comp322_c1_seq1 len=275 path=[643:0-274]
CGTAGTTCAGCTGGTCGTGTCTGATTCTATGGTAGATGGTGAAGTGAGGGCTTGAGTGTC
GGATTGTCGGCATTGGCCAAGATTTTGGTAGACGTCATTGTTTGTTGGGCTTCTTTGAGA
GTGTTAGTTGGTGATAAGCGCTGAGTGTTGTGGATGGTGGCGTTATGACGGCGGTTGATG
GGTATGGGATTTAGAGAATGCCTTCAAAGGTTGGTTACTCCCGTTGTAAATTGACAATCA
AGCCTGTTGAAGTCATAGAGCAGAATACACAGTGG
>comp325_c0_seq1 len=253 path=[155:0-252]
GAGCAAGCTGTGACCAACCTACCCTAGAGGATGCTCGGATCATATAGGTGCCATAATCTG
GCCAGAAAGAGCTTCGTGAATCGAAATGGCGATATGTAAGCTCCTTATTATTGTGACAAA
GATGGGAGTGCGGTCATGGTCTACCTTTATCGCGCAATGTCAAGACGAATATTGTACTTC
TTCATCCGATGAGCATCCCACATCAAGATGTAGAAAACCTTACCCATGAAATCAAGGCAT
TGTATAAAGGCCG
>comp336_c0_seq1 len=259 path=[447:0-258]
GGGATTGTCACTTATGACTTTAAACATGGATGCCGATATCAATTGCATTGACACTGGACC
GTGAGGTCAGTCCCATGCCAAGAAGTTGTTATACCTCAAAGACGGTGATAATCCAATTCA
GACCATCGAGAATCGAGGTTCACGAATTTAGGGACCTTGCACTTCAGCATCAAAAAGACT
CAAAAGCACTGGAGCACATAGCATGACCCCTCTTCGCTTTGAGAGGTTAGAGGAGGCCAG
GGGCCGAATTCAATTCCAG
>comp356_c0_seq1 len=554 path=[1:0-553]
AGACTCTATTTCCTCGGCTTGGCACCTAAACTATTGACATGTGGCGGTCAAGCTGACGTG
TTACACTCAATGCCCTTTGAGGCTGTTTCTTTGTGCAACTTTCCTTAGCTAGTGCTTGGG
ACTCTGGTTGATGGACTCCCCTGATCAGTGTCGTTTACTCATATCACAGTGTCGAGTAAA
CAAAACAAGCAGTCTCTCAAGCGACGAGCTGCTGCCTGTATGGGAAATGTATGGGAAATC
CTGTTTCAGCCCATAACTTATGGGCCTATGGGGCGCTCATCTTATCTCACGAGATCGCTT
CGGGGCGGTACCTGGAGTCTGTTGAGCTTTTAATAGGACTTGAGCATGGCTCTTGCTCTC
CACTGCCCATGAGCTGTTGACTCTGGGTCGATGATTCGATACCGCAACGCGGTTCAAGGT
ATCCAATTTCAGAGTACGATGCACTTGGCGGGATGTGGATGTTGTTGACCAAGGCGTACC
GTTAATCAACATGGCAATGGTGAGAACAGCGGATCTCTCAGGATATGAGGCCTCCCTAAA
AAGGAGCGTGAAAG
>comp411_c0_seq1 len=338 path=[1:0-337]
GTTGCAGGGTAGATGCAGAATTATCTTGCCATAAACTGACAGGTACTGCAGTCAGTCCTT
TTTGCAGTTTTCTAAATACCTGCAGTGAGTACGATTACGCTCGGATGCCGAGATGGTTAT
GCCAATCATACAGCGCGGTACACTCGTTGACCTGAGCACCTCTAGCCATCGAAGATGCAC
ACAGTCCGTAGACAACGCACAGCCTTATCGTGATCGGCGTAACTGTAAATCGACAAGCTC
GTGGACAATGCCAGCTGATCGTCTGGGGTTTGGGCAGCGAGCTAACTTAACGCTATGGAC
GGTTCCGCTTGAGCGGTGAAGCCTTCATTCGATTTTCT
>comp435_c0_seq1 len=251 path=[1:0-250]
TGGGGAGATTCCAGAGCCACGAAAGGTAATTGCCATGTCTACTGATATATCGTGCTTTTC
ATGTATCATCGGCAAACATTTGTCTTGCAGGTGCTAAGAACGGCCCGTGTACCCCGGAGC
ACTACCCTACCAACTTAACCATTCTGAACCATGATATTCACTTTCTTATATGCAATGATG
GAACATGATGTGATCATGAAAGCCTTTGAAAAAGACAAATAGCCTTGATTGCATCCATCG
GACTTTCTTCA
>comp437_c0_seq1 len=278 path=[1:0-277]
GTCAAATAAGCGAGATGATATTTAAAGAGCAATGATAGGAATCGGAATCACAGAGGATAC
TGTGCTGGGAAAGTGTAAAAAGGTCTCGAAGACGAAGAGCAAATGTTGAACTATTGCGCC
CGCCGCATCGTATAATGAGACATGGCACACGTTGAAATTGATATGTATGTACTTATCACA
TCTCGGTTCCCGTCTGTCCGAAGCATAAAGGAAAGGGTAGCACGGTAGCATACAGCATCG
GGATCAAGATATGCATACACTCTTGACAATGATTTGCA
>comp442_c0_seq1 len=228 path=[181:0-227]
CTCACAACAGTCCACACTGGAAGTACCATTGTTGTTGTTGGGCCATGTTTTCGACAAGGA
GTGAGAACTGAGAACAACGATACAGGTGTGAGGAGAACAAGAATAACCAACCTAAAAAGA
GTACTATGTATATAAGTCACTGCCTCGATGACGATAATAGACATCAGATACAACCGGCCA
ATATCGGAGGATGCACCATAGATACCAGAAATTGAAGTCAATACGGAG
>comp493_c0_seq1 len=248 path=[235:0-247]
GAGGGCGCTCATCAGTGTCAATGCTACCAACTCCTGCAAGATTGTCGGGGTATCAAATTA
ATCTACCGATCGGATGGCATTATACGTTGCTGATCCGCAGTGAATCACTAGGAAAGCCTC
ACCATTGCAAGTCGGAAAACATTAGTGTTATTGGGAGTTTCGCGGATGTATTGTGTCGGA
AGCAAGGATGATGCAGCGAGCAACTGGCTTTCCTGATGATTGAGTTTTCAAAACATTACC
ATTACGAG
>comp494_c0_seq1 len=212 path=[364:0-211]
GCTGGCAAAGATGAAGGTGAATGGGAGATCGAGTTCGATGAAGAGGAAACTTTGAGTCAT
GACAATATTTTGCGAATGCGGAGGCGAAAGAAGAAGACCGAGATGGAAAGGATCGCCCGA
CAAAGAGCTATGCGTCTGAGATCATGAGATTTGAAGGTTTGGAGTGTTAAGGGATTAATA
GTCGGATGGAGTGGTCACCATAAAGTCTGTTT
>comp547_c0_seq1 len=393 path=[355:0-392]
TGCATACTGAGTTTAGCTCTGTAACCTTTGTGTCGCATTGTCGGAGTCATATCCTAACTT
GGATTCCACAGATAAGGACTATACGGTTTGCCAAGTCGAAGGCATCAATACCTCGATACT
CTGGTCCTTATCAAAAAGCTTCTCGCTACCAGAGGCGAAAGTCGCACAACTCTTTATGAG
TTCATTGATGCAATATTGCGACTGTAGAGCTTCAAAATGTTAGCTTATGTACATAACATA
GGTGGCGATCTGAAGTCTCACACAGACCCTATCGCCCAGATGCAGAAATAAATTTCCCGA
ACATTGGCTTGCATTGGCAAGCTTAAGGGCGCTACTAAGAACTTTTTTCCCTTTGCCAAG
TAAATGTGAGACTAGTATACTGCAAAAGTTCAA
>comp568_c0_seq1 len=464 path=[442:0-463]
GAAGTCATTGATCAGTGGTGTTACTGACACGACCATTGGACACGAAGCGCGTTGTCTTGT
CGATCTATTTTGTTTTCTTCATACTGTATCCAGGACCCAGTGATGCTCATCGCAACCGAT
GCTCGCTCGGTGGATCGACAACAGCTTATCGTGGAGCACGGATTCAGGGACCAGCTGTTT
GTAACGGGCGGGTTATCTCCAGAGCACCCGTCTCTCTCGGAGGTCTTGCTACCAGTCTTG
TTTCAATGAAGAGCGCCAACTTCTTGTTTTCTCATGGCTCAGAGCTTGTCACGCCGTTTT
GGACATCTAACTTCAGCCCAGTGCTGAGGCTTGCACAAGCGCGGTCAAAAGGCTGCCTTC
CCCAGATCCTTTGGCCAAGACGAGTATCGTCCACATGGGATCGACCTGATCTGGAAGACC
GCCAACCTGTATCGGTAAGGGCGTCTTTTTGCAGTCTAGGCCTG
>comp583_c0_seq1 len=291 path=[1:0-290]
GTCTTTATGGCTGAGACCTATGATCCTTCAGCATTCCTCAGGTCTACGTCGATAGCTGCA
ATCCTCCCCCGATGAGATATCCAATGGTTATATCAAAGATCGAATCGCGAGACCTTTGAG
GCGCTGTATCCACCAAATCATTCAACTTTTGCAGTTCCCCCGTCTAGAGTCGAGTTATTG
GCTGAGGGGCCCGACCAGCGTAACACGCAACATGGGGCCTTAGATGCGTGCCCCTGAACT
AGAATCGGCCAGGAAAGGTAAATCGTGTTGCAGACTCCGTTAATATCGTGA
>comp589_c0_seq1 len=397 path=[375:0-396]
AATGAAACTGCATCATTCGTCCTTGAGGTTTTTCGGAGTTTGTCCTTCAATATCAAAGAC
GACTTTGTGGCCCTCTTTGCAGGATATCGGACATTGTTACCAGAGAAAGTTCTTCATTAC
AGAAAGGGGTTATATTGGCACTGGTACTCGCTCTTTAGATCCCGGAGATTCTGTATGCAT
TCTCTTCGGGGGGACATTCCGTACATCGTTCGCCCAAGGTCACCCTCCAGCGATGAATAT
ATATTTCTTGGCAACACATATGTACATGGAATCATGGAAGGGGAGGCTATCACTACTTGG
GAGGAGAAGAAGGATTCTCAGGATCCAAAATTCCAAGAACGGCTTTTCAAGCTGAGATGA
AGAGCTCTGAGTGATGATAATACAGATAATTCTTGAG
>comp605_c0_seq1 len=298 path=[1:0-297]
AATGACACAAGAGAAGAGAGCCCTGGAGGGATTCTCAGAAGAGCCTGATGAAACACTTGG
ACGGTGCGGCAGGGCATGGTATGGCATGGTGGTAGCGGCAGGGTGCCAGCTTTGATCAAA
GTCCAACAACGATCTAACCGAGATCGAGAGGCTGGATTGCGCAAGAGCCAGTGGCAGTGG
CAGTTATCACTCATCAAGGACCAGAGATAATCAATCTTCCATCCAGCAACCTTCCATCGA
CAATGAAATGGTGTGGTGCATACTGTAGGGTCTCTCTGAATATACAGGATAGGATGAG
>comp920_c0_seq1 len=273 path=[1:0-272]
GTGTGTTGGAGCCTAAGGGGAGCTGGTTAGGGCAGTGAATGATCCTGAGATTTCCATCTC
ATGCTGCCTGTAATTTGATTCACAGAATGACATGCACGGCCCAGAATGATTGAGAACGTG
GCGAAACTGAGTAAACCACGTCAAAGGAGCTGATTCGGAAACAGAATGCAACAGACGACC
ATCTCGGCGTTAAGCTAGAGCATAGGACAGCAATTAGTGTGATATGGTCGCCTTGTGGCA
CAGGCTTATTGGGTCGCACAAGGTCAATAAGAC
>comp1014_c0_seq1 len=288 path=[1:0-287]
GGCTGATCTGCTGCTGCTGCTCGACCAGCAATCCCTTCATCCATACGATGTTTTAGTTGC
GGTGTAGGTAGAGACATACCGGGGAACGATGAAGCCAGGCCCGGAACTTGGCAATAAAAA
AACTCGGCCTCCGGAAATTAATTGAATACGGCCACTAAGAGCCCGGAACCCCGCGAAATG
GCACAGAGATGGGCTGGGAATGGACTGGATTGCATTGATGTCTGGTTTGACCTGAAAAGT
ATCCGAGTCACCTTGACCTTGATCAAGTCACCCCGCCAGAGAGGCAAC
>comp1044_c0_seq1 len=293 path=[271:0-292]
TTGGGGGTTTTTATTTTTTTATATTTTTGAAAAAGGAAGAAGAAAAAAGAGAAAGAAAGA
GAAGAAAAGAATGGAGGAAGGAAGATAAAAAGAAAAATAGTCGAACATGTGCAGAAGCAT
CAGCCCTCAATGGTCAAGCCATGATTCTGAATGGCCTCACGCTGAAGGCCACTTATGAAG
ACCATTCAGGAGCGTGATTGCTGGACAAGCGAATACGACATGGGAAGGCAGAGTACGTTG
TAGAATTGATGGGCCGGCCGGAGATGAAGATGTCGTGGTAGAACGAAAGGATG
>comp1501_c0_seq1 len=410 path=[1:0-409]
GTCAGGACATGCCACTAAAACACGATCAAACTATGACTCTAACGGATCTGTTTCGGCCTT
GGAGACGTATCTCCAGGAGGTTACGAGCGTAAATAGAAGCGCGGTATTCTACACAGAACA
GAAGACTCTTGAGGCGGTTCCCTGCTAACGGCTGAGGAGTGGAACTTGAGCTCGGCCGCG
CAGCTACCTACTGTACCGCGGTACCTCGCCAACCTAAATTCTCTTGTTACCCATGCTTCT
ATGGCGTACAAGTGAAGTGCGGTCACTTTCCCGCTGAATATGATTCCCCTTTTGTGTTAT
GTTGTAGTGCATTCATCTAGCATTCACGGATCTATGGAGATTTTGGAGATGCTGTTAACC
GGGCCGGTCATAATGATACCACCAGCTGCAATATGCAATGGGGGTTACCA
>comp1509_c0_seq1 len=775 path=[1:0-774]
GACTCTGGCGTTCTTCCGACCACACTCGATCGCCAAGAGCAACCACCATTGGACGCCAGA
TCTACAACTATTGATACAAATCGAAATCACTTCTGACAGGTGCAAATGATTGCAGCAGAT
TGTTGACGCCCAATTAGTGCGAATGGGAAACTACCGAACTCCCCTAATGCAACTAGCCCG
CAGCCATGTTCCGTCGAAACCTATTCCTAGACCCCGTTCATTACTCGATACAAAGGGGTA
AATAACATCAGACTACGTATGAGTCCAGGTTTCCTACATTCTCTGACATGTCTGTCTGAT
CTACTTGGTCTCTCCCACCTCGCTTCGAAACAGAATTGGCCATCCCACTCTTCAAGCGAG
GCCTTTCACTTTCAGCCTCCTTTTTCCACTCTAGGCTCGGTCAGGTACCCCTTCAAGTGG
TACTCCGTGACTATCAAGAGCTAAACGGTGCACGGATCGACCGAGGACTCCGTTGATGGT
TGAAGGCCTCGTCAACAAGTGCCGACTCGGTCAACTAGTACGTACGTCGTCGCTCGATTC
GCAGAGTTGACACAAAAAGTGCGCAGATCGATATATGGAATCCACCAACATATTCCCATA
TTTTATTCCAGCCTTTTTTTGGGGAGATCGCGAAATGTCACCATTGGATTTTGAGAGACC
CTTGGGGAAATAACATGCAATATGGCTGGCCCAGGCCTAGGGTCTTTTTTAACTAAAAGC
TCAATGACCAAGTTATGATCATCTCCACTTCGCTGAGCGCCGCTCCAGCCCTGAC
>comp1611_c0_seq1 len=375 path=[145:0-374]
GGAGAATGTGATGTGATGTGATCTTGGTGTTGGCAATGGCGTTGGCGTTGACTGGGGTTC
TCGTTTATTTAAACTCTGGTGAACTAATAAGGCAGGGTAGTTATCCGTTATCGTACTCAA
AACATCCGCCGTCAATTATTTGCCTCGAATCGTTGGCTCATACACGCACCGCGTGGAAAT
CCAATTCTCACCAGACGACTCATGTTGCCTTATGCTTCAAACAGCCAAAAGTCGTATTGT
GCACAAACCATATTAGTTTGAAGAATTATGCATTACACGACCTGCGCCCTGCCTCATGTC
CTCATATGAATAGTGAGTAACTGGATGTAGGTTGGTAATTAACGTCCCATGAGTTCAAGA
ACACTGTAATATCCG
>comp1723_c0_seq1 len=206 path=[1:0-205]
AGCGGGAATTGATCAACTGAGCACGAGAGAATAAGCTGCAGTGCCGCAATCATGTTTCCT
CCGTGAAAACCTGGTAGAACGCTGTGAGTATGGAACATCCATGTGTTTGTATGTGCATTA
GCGCGAGACAACAATACGAATGGCCAACAGCATAGTACAATATCCGTTTGTACGATTTCG
AGGCTTGCATAGAGCGTCTGTTCAAG
>comp1926_c0_seq1 len=251 path=[229:0-250]
TATCATATGGCTGGCTAGGTATTCATATCACTGCTGATGACGATATGCAGTCAAAGAGGC
GTTTGCCTTTGACTATCTCACGTGGAGGTAGGGACTAAGAATATTGAAAGCTGATTCTCA
AACGAGATTTGGCAAGTGGACCGTTATCGATGAGGACGAGAAGGCGGGGAGGTTCAATCA
AGAGTCAGCCGCTGGCCATTATCGTTACAACAGCGCGCGTTGGATTTGTCTCGTGGAGTT
GACAAAACGCG
>comp2489_c0_seq1 len=310 path=[243:0-309]
GTGACGTGCTGCGCGGGATCGGTTGTGGTTGGGGATGGGAGCGTGGGATGTGGTGAGATA
ATTTGATAAGATAGATAACAGATGAATGTTCTTCTGGAAGCTGAAGTCGAGTCACGCGTG
AAGATGCAAGCAATGTTAAACTTGTTTAGGCATAACAAGTTGTGTCTTGCTGATGCTAAT
GCTCTGAGCATGACAGGACGACCAACGGTATGCAGGTACTCAATACTATAGCGCAAGGTG
CCGAAGAATATGGCCCACGATTTAAACAATAACGAGCCAATGCCTGAGCCGTGTCAAAGC
ACAATGTAAG
>comp2619_c0_seq1 len=222 path=[200:0-221]
GTAGAAATCCTCAGGCTGTTTAGACTCAGCTTGATTGGTTCTATTAAAAGGACTAGTCGA
GCCAGCTTTGCATCATAGAGAAGCCAATGAGGTTATACGCAAGGGATACAGCAACCAACG
TGGTATAAGTGGCGGTCTAGGAGATACGGAACAGGAAGAAATAAAAAGCAAGTCCAAGAC
AATGATGAATTGTCAAGTTCAAGATTAGATTCTAGACGCGGG
>comp2641_c0_seq1 len=321 path=[1:0-320]
AGAATGAGCTGCTGACTGCGCCCTATCCAAGGCCTCGAAAGCAACTTTAGCAGAACAGGG
AGTAAAACATGGAAATGCAATAAGGCAGAAAAAGAGCACTTGCCTTGTGTTTATGGTGAT
GAGTTTAGCTTTGCATAAGCGATTCGTTATCTGCGTCAGATGTTTTGCGCTTCTGCCTGA
AATCCATCCATGTCTTGTCGAGAGTGTAAGTGGAATGACGTATGCGAAACCATATCGCAG
AATATTGTAAGAAGACGCTGCACTTCTTGTTTCAATATCTCCTCAGAGGCACTTCAATTA
GAGTATGGAAGCCTAATAATA
>comp2674_c0_seq1 len=556 path=[1:0-555]
GAGCTTCTCGAGTTGCCTAGTCGACAAGCGAAATGGATTGACTTCAGATAGTGATTGAAT
CCCAACGAGTCAGGGTCTTTGAAGAATGGAGAAATACTCTCCGTCGATGCCATCATAGGA
ATGTTCTTTCGATTCGGGGTCCAACACCCGTTCCATTTGTCCCTATGGTATCTAAGAATG
TCGCCGCCTCGTTATAAGTCATATCAACGTCCGTGAAACATTACTTCAGCCGCTTGTGCT
TGGTGGCACTCAAACCACGGCTTCCGTCCAAGTTGTCACAAAAATCCAGTTTGGCTAGGC
ATCAGCTGGAGGAGAACATACTCCTGTTGACCTCAAGTCTCACCAAATCAGGAGCATTGC
TCGCGCGGGGGATGTGGTTAGGCGTGGGATCGTCCAAAACCTCCACAATCCTCTCTCACG
ACAACTACACCAGGCACACGATCAAGGCACCAGGTCTAGTTCCAGGTTCAGGCACAGGCA
CAGGCACAGACAGACACGCCGAGAGCACACGACCATATGAGGAAGCAAAACTCGCAAATG
GGCCCGAAAGCCGGAA
>comp2702_c0_seq1 len=849 path=[827:0-848]
AAGCAAGAAGACTTTAAACCATAAAATAGGATGCCAAAATCAACTCATTAAAGAGTCCTA
TAAGCTCGTACTGATCTTTACCTAAATCTTTTGTCGCTTAGGATCAAGGTGTCAAGCTCT
TTTACCTCCCCTACTTTAAACAGCATGCTGAACAACATCAATGCGGTCAAGGCAGTTTCC
ATTCATTGGGCGTCTGGAGCTTCTGCATCTTACGACTGGGCAGCATTTACGAAAGGGAAT
TTGTTGACCAAGCCGAGAGAGACCAGTCACGAGGACCCCTCGAAGTCCCTAATTATCGCG
ATGTCGCCGTCCTGACTGGTGGCTCTCCTTCATGCTCAAGGTCAAGATGTCCAGAAAGCC
CAGACTAACGAATTCCTGATCCTCAATACCATCCCCATTGTATTGGTAATGTATTCCCGA
GGTCTTCACCGAATGTCATGACGCAACACGCAAGCAAAATCGCATTGACCGACGTCGACA
AAACATCCAACTCATCACCTGCAAGGCGTCCAATGTCTCAGCCCGTATCAACATTCTTCC
ACATTCCCAATCACCACTGCCATTCTTAACACTCTCTGCTGATCACCCACCCGTAACCGG
CTTCACTTGTGCACATGACCAAGCCACCGATCGTCAAGGTGCATAAACAGCGTCACTGTT
AAAAAAAAACATGTGAAGTTCAATTTTCGCAATCGATACGGCTCTATTGGTTCCGATGTC
GGGCGCGTCATCTGTCTCAAACAACATCTCTTTAATGAGCATAAGGAAAAGATAGGCGTT
TATAAAAAGAAAAGGGTTTTGGAACACGCAGTGATTTGTTGGTGGTTAGAGATTAACTTG
CAGCTTTTT
>comp2711_c0_seq1 len=1003 path=[981:0-1002]
GTTCAACGCCAAATTCGGCTGGTTTTAACCAAGTTGGCTATTGTCATGATAATGGGCAAA
AGTGTCAATTTAGATGACTTACCACGGGAAATACTAGAACAGATTGCTTCCTACTTAACG
GATGAGCAAGCAGATGTTCATATCAGAAGCAACGGCCAATTGACATTCAGTTACAAGTTA
TGCCCCGAACAGGATAAGCGATGTCTAACGGATATATTCTCCTTCGTCAGAACATGTAAA
GCTCTGTATATGGTAATGCCCTACGTTTTTCGCAAAAAGCTGAGATTTTGTTTCTTCGAC
CAAATTACCTTCGAGCAATTCGCCCAACGGTCTATCAAGGACGAGCAATTTATTGAAAGA
TGCATTGGAGAATATGTCGAACAATCCACTGAACAGTCTACCAAGGACGTGGAAGCCTTA
AAGAAATTCATCAAGAACAACAAGCTATTCGAGCATTATTTATTTCCAACTTTGCTGGTT
CCACGACTCCTTCTCCAACTTCAATCTTTTGACGATTCTTTCTTGAAAGATCTATCATCT
ACAACATATTTGGAGAAAATCACTTATTTGGATATTTTCCTCTTCCAGCAAGACAGTGGA
CCGGAAGGTAGACCAAATAAGGAGGATATTGAGCGCCATTTATCTGGATTTTCTTTCGAC
GCCTTGAAAGTATCTATAGATAGTCCGGTCATCACCACGGCGGAACTTCCAATGGTTCCG
CAAGGGCGGTCCCGATATGGCACGAATCCTCTTGGTACAAAAGTAGGTGCACCATCAAAC
TGGCCCCATAAGAGATGCGTGTTCGAGAGGTACGAGCTTGAGGACGGCAGCATGGTGATT
TCTCGGGCGGGAGCAAGTACGCGACGTGCAAGACCACGGAGAGGCGGACGAAGATAGAGA
GCATCTCAACTGATGAAGGACGGAAAGTATGTAATTTACGAAATTACAAGCAGTCATTGG
CACAGTAGGGGTACAAATGATAGATTAATTCGAAGCTTTCTAT
>comp2712_c0_seq1 len=436 path=[1:0-435]
GCAATTGTCTCTCACACAGTCAGTCATCTTTCATTTAATTCATGCTACTCACCGTACTCT
TAACGAACTCAATGTTTCTCAAGTGAAGCTCTCACGACATCGTCGAAAAATATCGCCGGT
CTCATCCGCGCAGAATCCCCCTTGTACGTAAAAACTCCACATTCTTCATTGTCTTGGCGT
TTCGCCCCACTCCTTATCAATCAGTTCCTCCATGCCACCATCACCATTGAGGCTTTCACA
AGCAGAATTCTCCGCGCTAGTTGACCTCTGGTGGGGGTTAAGACGTGGCAAAGCTGCGAT
TTCGGCTTCTAGTGTAGTTTGAGATGCTCTAGAGGTTAGATTGATAAGATTCGATGTCTT
CAGCCGAGGTTCTTGAGGCTCTTGAGCGGATATCCGGATGATGTCTTGTGGTGGTGACGT
TGAAGAGGGACTGGCT
>comp2714_c0_seq1 len=797 path=[775:0-796]
GCGTAGCGCAATCTGATCTACTCAATCGGGATCGCGCAAAGATTTCTCCAAAGAGTCATC
GCCGAACAAGAAGAAGGAGGTCAAACCCTGAATCTACCACACAAAGCATTATCCCCAAAA
GGCAAACAGTCCTAAGTCTCAAGCGACACACCTGATCTGATCTGATGTGATCTGTCTGGT
ATGATGTGAATCGAATGTCTCTTACCCCTTATTATCCAGCTCCTTTTTCTCCATTCATAT
CCCATCCCAACCCTAACCCGCCTGTTGGCCGAGGCCGTCACCGTCCGTTAACCCCACAGC
AGCCGGAGGGTAGCAAAAGCCCGAAAGCCGGACCCCAGTTTGACCCCCCATTTTTCTTTT
TGGTCTGTTTCTGATTTTCTGAGTCTCAGACTCTGAGTCTGAGAGTCTGAGATGAGACGG
GGCGAATGCGAGGATCTCCAACTCCGCAGTCCGCGTCCGCGGAGCCCCAAGTGCCCCGCG
GACAATCAAATCAGTCCGCACCGCGAAACGCAAACATGACAGATTCAGAACAAGAAAGTC
ACCTCCTGACTATTTTCGCTCTTGACAAGGATTCTTGACGCCATGAATAACCTTGTTAAC
TATTGAGTTGACTGTCTGTCAATGATATTACTCCTCTCATAATAAAGTTTGTTCACTGTT
TGTTGTGGTACAGTCCCACTCACTGCCTTTTGCTACTGTAGCAATCCATGGATGGTGTTG
GTGTGTAATCATGATGATGCTGTCGTATGTTGGGGCACTCGCTTGTAGTCAAGTGCAGTC
CAGTCACTCAGTGCAGG
>comp2720_c0_seq1 len=268 path=[1:0-267]
TGAGTACATCTGAAACCTATGTTATCTGCGTCTCACGCAAATCGCATGAGGTGAATGGCA
TGCATGTCACGCATAACTCGGACAAGAATCTAATTTTGACCCTTGACAATGTTGGGACAC
TAGACTTTTGCCTGCAGTACAATATAAATGAAACTGCTCTCATCTTAAAGGATGACCTTA
GGTCAGACTTCTTATCTGTCATCGGCCCAAGCGGCCGAGGGCCCTACAAGCTGCGGACTT
CTCCTGAAACTCGACCGTTTGGGATTGG
>comp2721_c0_seq1 len=552 path=[1:0-66 68:67-551]
GAAAAGAGGACAGGAAAATGAGGTAACAATACCCTTGTCCTTGGAAACCCCATGATCTGA
TGATACAAGGGAAACTGCTAGTAGCAGCGAATCTGTACGCGCAAAGGTGAATTGGGTGGT
TGCAGTCGGGAATCGCACTTGCTTGCAAGTAATCGTGGAAATCGTATGAGTTTAATCAAT
TTCAACATCTTCTGCTTCAGTTTATTCGCGCGCTCTAATGGATGTTTGGAGCTTGAAGTG
AGGTTGGGTGGTGTGGAGAGAGGCTAAAAATGATGGAGAGGATGGACCCTTGCTGTGTGT
TGAGGAGGTTTGTACACCTTTCGAAAGAGGTAAATGGCAGGAGGGAGATATGATTGATTT
GGCTGTGACAAATCGTGGTAGGAGAGATTATTGTTGGTTATTAGTATAGATCTTCTACGT
GTGACGCTTTAAAGTTTGCATGAGGATATATCGATGGATAGTCGAAGCGGCAATAAAGAG
ATAGGGATCGGGTAACCAGGAAATCGGAATTTCTTCGTGAGCTTATTCATGCTTGTGCAG
CTTACGAATACG
>comp2737_c0_seq1 len=1023 path=[1001:0-1022]
AATGCTCTCGGTCGGTACGGGTACAAGTTGTACCCGGCCGTCATTCGTCCTTACATTAGC
GAGGAAACCCGAAAGCTTCGACTTGAATTCGCTCTCAACCATGTCAACTGGACTATCGAG
CAGTGGAACAAGGTTCTCTTCACTGCGGAAGTCCGTATTCCCCTTACAGACGCACACGAA
CCCTTGGTCATTCGACAGCCCGAAGAGGAATACCATCTTGACTGCATCAATGACGTGCCT
GCCGAGCCTGCTACCTGCAATGACAGTGAGCTGTACTTCGCTCACTTCTCAGGTCTCACG
GGCAAAGGCCCTCTCATTGCTTGGAGTCGCGACGCGGACAACAAGTTCGGCCCCCTTGGT
CCTGTGAATCACTACAAGGTCATCTTTCCAGGGTTCTCCAAGTGGATCGGTGATCAGCCT
TCTGGATCTCGCTTTGCTATGCGTCCAGATATGTGTGCTCACGCTGCTGTTGCCGTCAAG
GACGAGATGCGAGGACGATTTATGCCCATCGAGCACTTCCCTCCCGCTTCACCCGACCTA
AACCCCATCACCGAAATATTCAACTGGGCCAAGGCTAATCTCAAGACTGACAAGGACCGC
TCTCTTTTCGGCGAGGTCGCGGAGTGGCGCATCCGTCAAGTTGTCCGAGGCACCTGGAAC
AACATACCTCAGGAAAACATGAAAGCGCTCGTTGAGAGCATGCCGCACCGATGTCAGGCT
GTCATCGACGCCAATGGGATGCACACCCGAGACTAGAGTTAATATCCACGACTCACAAGT
TGATGATGAGATGAAAGAACTGCATTTATGCTGACGACCAAGAAAAGTGACGACGATACG
ACAACCGAAAACGGCGATGGTTGACGAGAGATTCCGGGCATAACTGGGCATCGATCGACA
GGGGCGATGAAAAGGGGGCAGGGGGACCGAGATTATGTTTATGATACCCATCTGTTTCAA
TAATGCTACACATTTAATTCCCAACACGCGTGCTGTGCATGTCTAATGATTATGTAATTC
CTG
>comp2740_c0_seq1 len=295 path=[909:0-294]
GAGATATCCCTGTCTGACTCGTGAACTATCGCGTGTCACGCCTCGTGGATGACTTGGCGG
TTTAGTGATTCAGCTTTTGAGGGGTAACACCATCGTTACAAACTAATTAGACATTGCATC
TGTTGATTGGATATCGTAAAACACACTGTGCTACTGTAGTTGTAGTGTTGGACTGCTGGT
CATAGCTCCCAATTAGCTGTATAGGACCATCAACCGCGAGCCGCGCTCTCTATCAAGACT
ACATGATAGCTGGAATATACTCGAATCAGCCATTTGCCGATGCATCCGGCTTGTC
>comp2757_c0_seq1 len=311 path=[237:0-310]
ACAAGCTCAAAGCGTTGTCTATTGCACGATGAGTTGTGCTTTTGCAAAGTTTGCTGCAGA
CATGAAACAAGGCATTTCCTCTTAGACAGTACTACCATGGTCAAAACGTGGCAGACAGAA
GAGATTGACAGACATGGAAATAACAGGAGAATGGACAGGCCAGGCAAACAAACCAGCCTC
TGAAACGAACAGCGCTGAAATCTGTGGCAATTGCAGTTATTGAGCCCTCCTCCTCCGTAT
GTTTTCTGCTGCTGCTGCTGCTGTGCCCCCTTTTGAAATGAAATGTTGTCTGTGGCTCAA
TTTGATTGAAG
>comp2762_c0_seq1 len=311 path=[889:0-310]
GTCGATCAAGAGCATAACGCATGGTCAAAAGATGGCAGATGAAAGGCTAACTCTTTGGAA
GTGTCGTCTAACTCTCTGGTACCATGATTCAAGTGCTGTGGCTTGGTGACTTGTTGCTTG
ACTTGCAAACCAACTCGTGATGGGACCAGAGTTACTGCCTCGAGAACTTGATCAACGTAT
GTGCTCGAAAACCACATGCTCAACAAACAGTCCGTATACGAAACAATTCATTGTTATTCT
GGTTGCCGGAACTCGGAAATCACCTTGCCTTAGGTGCAAGTCATTGCGGTATGGTCGGTG
ATGCTCCCCGT
>comp2776_c0_seq1 len=229 path=[1:0-228]
GCACTACTGTTCACCCAATTTTGCGACCCTGAGAACTTGGCGTCGTACTTTGCTGAAGAG
CCATCTCTGAACTGCCGATTCCGTCCCAACCGGACACAGTCTAGTCCTTTTTTAAGACAT
CGTGTGCATACAGCATCATCACCGGCGCATTTGAGGTGTTTGCTTTTGCATTCTGTACAT
GGGTTTTTAGGTACGGGCATGTCGATACAGCTTGACTAGTGTCCCTTCT
>comp2777_c0_seq1 len=618 path=[596:0-116 713:117-617]
AGACATTTCATTCATCGCTTGTGCATTCTGATTCAGTGACATATAAATATAGTGACGCGA
AAATAAACAAGATTGTTTTTCTTCCCGCGTCCGACATGGTTCCCGAATCCAAAACTGATC
CGCCCGATAAGGGGGAAGCGACCAGTGGGGGAGGGGAGAGGCCAATGTTCAACTACGAGC
TGTTTAACCACAACAAACTTCAACAGCAAAGGGGACGAGCCCCCCTCCCCCTTCCCAAGC
CTCGATGACTTTTTTGTTCTGTCTGCCGCAAAGCCAATCACACAGCCGCTGGTAACATCA
TGATCGTTTCTGGCAGGTCTTCCGTGGCCCCGCCCGGCACCATTGTGCGGGTTGGGGGGT
CAGCAACCAGCGGGTTACAAAGAAAAACAATAATAAAAAAGAAAAGAAAAAAAGAACCAC
GACGACGACAAGAAACTCGAGAAGAAAGTTGAAAAAGATGCAAATCGGATGAAAGTGGTC
TAAACTAGTCTAAGTCAATGAATCAACGTACGGCCTGCGGGCCTCATGAGCCGGTAAAGG
AAGGTCTTGACGTAAAATGGAAGATAACCCCGAATAATAGCTGTTTTACAATGTGGATAA
AGTGGAAAGAAATACCGG
>comp2784_c0_seq1 len=643 path=[621:0-642]
AGCATATATGGAAGTCACTGAGGATGCTGCAGGCTGGAAGTGGATGTACTCATGAAATTA
CTAATTCCTCGACGCCTCTCTTGCTATCGGACCATCCTCAATTTCCGCATCCCATCACTG
CAATATCCCTCCCTTTTTTTGATGCTTATGCTGATTGGTTGGCTGTCGTTCCATCCCCGG
TTGCTGGAGAACCGACTCCCTTCTTCACGGCCTCGAAAGCGGCTTTAGCAGCGCGTACGG
TCAACTTGCCACTTTTGGTCCGGCTCGCTGCATTGTGTAAATATCCACCTCTTACCCAAA
GATCTGGGAGGGAACGACCAGCGCTACTCTATCGCGTTGAAAGCTCGTGGACATGTCCCA
CAATGTCTCTGGTGTCGAGTTTCTTCGGAGCGAATTCTTCAGGGCACCATACTCGCAAAG
GCCACATCACCTGGAGTTCATCGAGTTTCCTGTTGGTGGTTTCCCGCTGACGCTGGAGGT
GGGATTCCCTTTTCTGCTTGCTGGTCTTGTAGATTCTTTCCCCCTTTGAGTAAGCCATTG
CCTCTCTGTTTGTTTGATCACGAGACGGGAGTATGCTATTTGATGCTCTTCGATGCTCTT
TGATGATCTTTGAAGATATTGTGATAACTTGTGATGACTCTTG
>comp2788_c0_seq1 len=497 path=[1:0-496]
GCCATGATGCGGTAGAGGAGTTCAATAAGAGTCGCAAGATCATTGTCGACGCGATCGGAG
GAGTTTCGAGGGCGCTCGGCGCAAGATTGGTGGCGAGGAGGTCATCGAGACTGTTTGGAA
GTATGAACACGCATTGATGGAAAGCTTCTGACCAGTTAGCCATGGCAGTTAAAAGACAGC
GAAGTTGCGGTCTCGAGACGTAAGACTGGGAGGCATGGCACGGCCAAGAATGGAAGTGGC
TGATGCTGATAACATTATTGGAAGCTGCTCTAGGTCGATGGAGGCTTCAAGATGGGTCCC
CGGTGTCGCGTCGCGTCGCATCGTATGGCATCACGATAAATGGTTAGTAGGAGGTACATC
GTTGCGACTCAAGACGGGCGGCTCGATTCGTTACAGTAGACGAAAACTAGTTGAGCTAGG
TTGAGTCACTTCAATTGCGGTCAAATCAGGAAACGGCAGGCGTTTAGTTAGAGAGCAACC
AAGTGTCAAAAGTTTGG
>comp2789_c0_seq1 len=257 path=[153:0-256]
TATAAGTACAAGAAGCTGATATGTGATTGACTGACTATAGAAGAGATCGATATTTTAGAA
TGGTGTTGTCTGTTGGTGTCAATGGTCAAAAAATGCAAAAAAAGACAGTTGGCTGCTCCA
TCTCATCCACTTGCCATCCCAAATCCCCCCGCACTAACGTGTTCCCACCCGCCACGCGAC
GGGGGAGAGATCTCTGCAGAGTGAAACCTCCCTCAAGGGTCATCTCCAGTGCTTAGGGCC
GCAAAGTTCCAGCATCG
>comp2802_c0_seq1 len=261 path=[567:0-260]
GTCTGGCCCTCGCCTGTAATCTCTTCTCCCTTACAGTCTTTTCAAGGAAAGCGTCGCGAT
AAGGATGAGTCCGTCTCAAAGTCTAACTTTGGGTTATGATCTCAGAAGATGATACGATGA
TATCAGTGTTAGCACATCAATAATCTGGGGTTGTAAAGTTTGGCCCCAGCTGTGCCGAAC
ATGCAGGGTTGTGGGAATACGGTTCGCCCAATGGAGATCAGTCCTAGGGGATTTTTGCAC
TGGGAGAAGCAAGCCGAGCCA
>comp2804_c0_seq1 len=282 path=[260:0-281]
ACAGGATCAAGAGAATGGACGAAAGAAGAGATGATGGCGTATTTGGATTGGAGTAAGGCG
GAGGATGAACGCATCGAAGCCCAAGTTGTTAAGGAGATGGGAAAGAATCCTCTAGCAAAC
AAAAGAAGAGGCATGACAGAAATATGGCGAAAAGCAGAAATGGATAATATAGAGCAAGAA
ACCTTATATGCAGCGGAGGATAAGGCAGAACTTTGTATTGTTGTCAAACGGTAACTAGTT
GGCTTGTGCTTTGAAAATATTAGAAAACAGCATTACAACCAG
>comp2809_c0_seq1 len=304 path=[568:0-303]
GAGCAGGATCTTCCTCCTTAATTTCAGGCTCTAATAAGAGGGAATTATGGTACTGCAATA
AGCCAACTCACGGATTCATGGGGCCTGTGCTCTGAAAGTGTGGTCATGGTTGGCATTTTC
TCCATCTCAAGATGGTGTTTTTGAAGGGAAATTGGAGGACGAGACGCCACTTTCGGAATT
GGCTGCGCACAGGCAGAAGATGCAGCAGTTGCAAGCAACTATGGTCAAGAGAATAGATCT
TTCAGAGCGGGTTGGCGCGTGACTCCCGGCACTTGAAAACGCCGTCTAACGGCTTGCCGA
GTCT
>comp2815_c0_seq1 len=363 path=[1:0-362]
GGCAAGTCACAAGCTCATTAGAAAGGAGCGACTGTTTGTAAGGACGGTGACCTTCCCAGC
ATCGTAGCCTATTATCCGATGCGCCCACTTGAATGATGTTAGTTCATTGAAATGGCAAGA
ACTGGCGTCGACATAGGGTTCCTATTACCCGCGTCATGTTGTCGATCTTCTATTTCAATA
TCTTCGTTGTTTGAGCATTTCTTGATTGACTTTGAGCCTGACTCGCATTCTTTCAATATC
CGATGGTGATGATGCAGTTAGTATGGAGAAGAGAACCCCTGGGGCCTATACGTCAGTGGA
TCTGTCTATTTATGTCAACCACAGACAGCGTACCATCACCCTCGGATACAGATAGGTACA
GAC
>comp2817_c0_seq1 len=482 path=[460:0-481]
TGGTGACTGTGATGAATGAATGTGTCTACCTAAGAAGGGTGTCTATGTCTACCGGCTTAA
TGGCAATAGCTGCAGTTTGATCTCTCAGATCACATCAGTCTTTCAATACCTTCCTAGAAT
AGTCTTTCCTCATCTCGAATGCCTAGGTTGGCTTTCGGCAAGTATTGCATAATAGCCTTG
TCTGAGACGGCATCAAAGGCAACAAAACGGTGTGAGATCTTCCATGATTGTCGATAGCAT
CTGGGTGATAAACAGATTGATCCAGATGGCGGATCTTGCGATCTGCGCCACGAACAAATT
TGTAGATTACAGACGAATCTCATCCTTATCAACAATAGATTGGAGAGATTGGCTAAGTTT
GGCGCCCGTCAATGGTGAGGCCATTTCGAAGCTAGGAATGATTCAAAGCTGAGGAGTAAG
TTGGGTTGTCTAGATTGTTAGCAAGATCTGGGGGAATCTATAAAGTGGTCGGAAGTATCG
GA
>comp2818_c0_seq1 len=302 path=[434:0-301]
ATTCTTTTTATATTACCGACCATATCGCGTTCCAACGATGCTTTTTGTTTCCAATCAAGT
CTTTGTTGGCTGTTTCAGCGCTCAAAAACGCCGTCCTGATACAGGGCCCCGAAAACTCAT
GTGGCAGACCCACTAGCGATGACATCCGGCCGGTGCCCCCATTACCGAGAATCACATCGT
CAATGTCCACAAAAGTAGCATGGCAAGAACAAAGAAGATATCGGTTTGAAAGAAAGGCTC
TTTGTCGGCACGCGGTCACTGTAGCGTCTGGGCCTGATCGAACTCTGATCAACACGTTTG
CG
>comp2820_c1_seq1 len=503 path=[481:0-502]
GGCGTCTTGAGCTGAGACAACGGAAGCCAGCCAAAAGGCTTATACAATACTTGTTTAATC
GCTGTCTCTACAAAGTTTATCTGGCCAGCCTTGAACACAGCTATATCGATCGTTCAAATG
GGCACCATGATGTTCAAGCCCCACCGGGCTACTGATGATGACCCAGCGAATCTTGCATCC
GATCCAATGTTTTTATTTCTTGTGATTGGTATGCCTCTTATTGCATTATTTCTCATTTGG
GTGCTGCTTGGCTATTTATAGACGCAGAAAGAGAATCAAAAGAGCTCAGCGCGCTGCTAA
GGCAAGAGAAAGACTCGCAAGCACGGCTGGGGATACGCAAAGCCTGGGAGGAAGGACTCT
CTGCAACTGATTATCGTGTTCTCTGTTCATGAATGTTTCATAATGAATGCTATATGGGAT
TAAGATGTTCAGGTGAAAGAGTTGGGCTCTGTGGTTGATGTATTGGAGGAGTAATGTGTG
TAAGTGATATCTTTGAGGGAGAA
>comp2824_c0_seq1 len=202 path=[1510:0-201]
GGCCTTTCAATATTTCTTTATCATTATTCATGCGCATCTTGCCTTGGGGACAATGGCAAA
TAGAGTTGATGTTACTCCGTACAAAATTCATTGTCCTCAAGACTCTAGTGGCCTATGCCA
GAATCCCATTCGCGCTTGTTATTCAACACATCGAGGCCTGCTATCATTAGCAGCCCTGTT
TGAAATCTTGAGAATCCAATAG
>comp2827_c0_seq1 len=769 path=[1:0-768]
GTGATCATGCTGTGCTCTTTCCCTCTCTATTCTTGTTGTTTATAAAAAGTGTCTTTGTTT
CTCGTGATAATTGCATCTCGATATCACCACCCAAATCACCCTCAGTTTCAGCTACTCCCG
GGTCAGGGTCCTTGGCTCATTTTTTTGTCGATTACATCATCGGTCTGTCATTTTCGCCTT
ACTTTTCTTTTCCCATACCGATATTGAGCATATCCCCGCCAACTGCCGACGACGAACCCT
TTCTTCACCACATTGGGCTTGGTTGTACCGTTGACAGTGACAGTTTCAGGCAGGGCTTTC
ACATTCCAGAATCCACATGGACGAAGGAACAAGCTTCAGGCCAGGACCTTTAGTTAGAGG
CCAACTCTCACTATCCACAGGTTGTCTAACGGCTTTCCTCATTCCATATCCAGCGCCGTA
CCGTAAGCTACTGTACCGCTAACGTTGCAGTCCCACGTGGGTTTTACAACTCTCGATGAG
TTCTCTGTGCTCTTGAACTGTGTGCGGTTCCGTAAGAAACTCCGAGATTTCCGGCTCCGC
GATGCAGTTTGCAGTTTTTAGAGTTTGTTCAAAACATGGAATGGGCAATGGACAATACCG
AGAAAAGAAATGGGGAATGAATGCGTTAGGTTGGTTCACTACCAAAAAATGACGATCACT
GGGTACCTTGCAGAAATAAGTGAAGCAAAACGGTTGTTGACTGACTCATGAAGGGTCTCA
AAACAAGGCCATTGCTGAACCAAGTGGAGGCTGTCAAACCTGTCAAAGC
>comp2835_c0_seq1 len=335 path=[231:0-334]
TTGTTTTATGAGGAATTATCACCAATAACTCACAGACAAGTTACAAGCTGAGTCGAGATA
GTGGAACCTCCCTCCTCTACGCACGCGGGTAAAGCAAATTTTCTGGCCGGTTTAGTCATG
ACTAGACAAAAGCTTAAGCAACAATCAACAAGATTATTACCCAGTAGAGTGTCGTCCACA
TCCTCCCTCTATAACAAGAATGAAACCCAACTCACTCACTGTAGTTTTAGAGCCTGAAAA
AGCCAGCCCTTACACTCGGCCCCGCTTACTCGTTATCCGTCATGGTGATCGCTTGGCACC
GTTGCGTTGATGACGTCCGTTCGCTCTGAGATGAG
>comp2837_c0_seq1 len=391 path=[273:0-390]
GTTGATGGGCAGTTCTTTGCCTGCGATATGTGATTTACATGCAATGAGAGTTGCTCGATT
AATTCTTAGAAACTGTAACCCGCCTTTGACTTACAACCTTCACCATATCAGCATAGGAGA
GAACCCCAACAAGGACCTGCATACGCCATGTTCGACCAAACCAAAAGATTCCGAAACCTT
AGCCACGCCACTTCTCTCTATCTCAACCTCGATCATTGTTCTCTTCACCTTTTGCTGCCA
AGGGATAACCTAGTCTCTTCAGTGTAGCCTCGTTGGGGAACCAAACCATTCAGCAGCCGC
ATCAAAAGAGAGATGAAGCATCCAATCATGAAAGCCAATTGCTAACAGAAACCATCAAAT
ATCACGAACTAAACGTGGGTCTCCCTTGCGG
>comp2843_c0_seq1 len=277 path=[279:0-276]
GGGCTTTGAGTCAAACACACGCACAACACAAGTACATGATTTCTAGAATCTTCGGCGTAT
AACTCTCTCATCATCTCTCTCCTCCCCTCATCACTCAACATGTCCTACCTCAAACTTCCT
TTACGCTCAGTAGCACCCGTCCAGTTCCCTTTGAGGCCCCACCGCTGACTACGGCAGGGC
GAACTATCTCCACCGAATCGCTAAATACTGGCGCGGACAGTGGACTCTTAGCGGCGTTTA
GACACTGTGTTTGGCTGGTTTTCGGCCTCCGGTGGAC
>comp2849_c0_seq1 len=434 path=[630:0-433]
CTATGATCGAATTCCACCAGGACCACTTTACAAGCTGGCCCGAGGCTTGGTGGTGTTGCA
TTCAGTCAATCTTTCTTGTCAATGTCGATCATTTGATGTATCTGTAACATCTCGTCGGTC
TCCCTCTCAGAAAGCTCAGTTAGGACAACTTCACCGAAATTGAATAATAGACAACGGCGG
CCAACCAGCCCATGGGGAGAGTGGACAACAGCATTCTCCGGCAATTAGCTGCGGGAATTA
CTACATTGGAACGACGCTAGGAGGTTTTCAGAGAACCCCGGGAGATATCCAACTCGTCCT
GAGAACTGAAATGAATTCATATCCCTGGTGTAATCTATCTGAACATAGGGGCACGGCCCA
AATCTCGACGTAGTTGGCCGCTGTGGCCCATGAGCTGAGACGCTGTTACATGCGCCCAGT
AATTAAATCGTGGG
>comp2851_c0_seq1 len=348 path=[1:0-347]
CGTGACGATTCTCTGCAGTCGCTTGAAACTGTGCCAGAGACTACATATACTCGGGAAGAA
GGCTCTGACAGAATGTTTCATGGTAACAACCAGTTGGCCTTGACTCTGTATGTGCGGGAA
GGACAGTACGCGATTGCAAACGTTGGACAGGGTTGCTTTGAATTCAGGAAGCTGACGCAC
AAAAATGAACCTGTTGAATCTCTCAAACTGGACATACGGTCCCGAATACATAGTATGCTG
CAAGGACAGGTGGAGAGCGGGGACCTCACTATACCCTGGCAGAAGTAAAGCAAGATTCAA
AGCCAGGCGTCAAATTAGAGAGGCCAAATTCAGTAGGAGACACGTCAG
>comp2859_c0_seq1 len=290 path=[333:0-289]
GACCTGGCATCGTACAAGCACTAGCATCGCGTGGCTAGGCACAACTTTAACTTAAGCGTA
ACAATAGAATCCAGAGATCATTCAGCTATCTACGAAGCAAGCCGCAACGCAGCGTCCCAG
AGATTGCCTTTCGGAGATTATATTGGAGATTGGGTTCGTATCTAGTATGAAATGATCAAA
CAGAAAAGAGAGTAATATCTAAGTTGCTGGACAACACATCAATCGAACAGCCTTGGGGAA
TGAACCATGTACATCAACAAATTTCCAGCAGGTACATAAAAACAAAGGAG
>comp2867_c0_seq1 len=241 path=[417:0-240]
ACTCGACTACAATACGGCGGAGGCATTTGTAATAAGATCCAATGAGATTGGGATAAGAAC
GAATGTAATTGAGTGGACAAGGCAGTTACAATTAAGCACAGTTGGGTAAGCTGTAGCGCA
TGAAGCTGTGAAAATAAGATGAAACTGTCACTCAGCGCCTCATAGTATTTATTATACTTA
GGTAAATAGTTTTTATAAACGAATAGCTCTTTATAAGCACTTCAGCAACTGGACTTCCGG
A
>comp2870_c0_seq1 len=442 path=[1:0-441]
GTTTTGCTTGTATGACTGTTATTGATGGACTATCTGATCTCAACGACTGCTCAACTGTTT
GCCGCATTGGGTGAGGGAGTTACACGTATCTGTAATTACTCCTACTTTGGACGTCTCTCA
GAGTTCTGTAATCCTAGATATAAACTGCCTAGGTAGTGTCTCTCGTGAAATTTCTCACAG
AAGCTTTCAGAGTGCCGTGGGAATAGCCTATTAACCACAACATAATTTTGGTGAATGGTG
TCTTTATTTTGTTTACGCCAGATCAGACCAGAGATGTTCTGATTGCTAACGGGAAGGTTG
TTGCGTGTGTGTGGAATAGTAGTACGCTCAACCGACTATTAATATAACGAATTGAGAAGT
GATGTGATTAGAGGCGGAGCATCTATTGCAGGCACATAGACTGGATGAGCTGAGAAGATT
TAGTGCTGGTAAAGATTGGAAG
>comp2884_c0_seq1 len=328 path=[273:0-327]
GCCCGTCCGGGTTTGTTTTGCGAGAAGAACGGAATAGTGCGACCCCTTTGTGCCTGGTTA
TACATGTCTGAGGATCAGCGCAATCCTGCCACTTCCTCTACGAAAGAATGATTTAATGGT
CAGAAGATCAACATAGTAACAAGATGAAGGTGCTCCACTCATGGCTTCATACAATTCCCG
AGATTCTATCTTACTCAGCAGACAGAAGCCGCACCGATCATGTGGCGGAGGTAGCTCTCA
ACGATTTCCGATCTTCTCGAAGTCTCATACGCCTCTGAGGTCATTGCTGCCGTCGTTATA
CATATTGAAAAAGGAGTTGCCTGGGCGT
>comp2886_c0_seq1 len=276 path=[723:0-275]
GTCGAGACCTCGTTGTCTTATTCCTCGGAAAGATCTTCCTTTCCCAAAGACTCATAGGTC
TCTCAAATCCGATGAAAACTTTGAGAAACCAAGCGCTTGTACGCTGCATGGCGATTACCT
ACCATCTCTTAGCACATTCACTGGTCTGACCACTACTTCAACTGAGGTCGGTGAAGTTTG
TAAACATCTATTATCATTTATTCGTGTAATTATTGAGACTCTGTATTGGATTCAGGCTAG
TATTGATACTTCCTAAATTGTATATGAAATATGGTA
>comp2890_c0_seq1 len=254 path=[408:0-253]
ATATTGACGAGCAATTGATGAATTATGGGATTCGGGTTCTTCTGACCGGTTATTGAATGG
GAACTGTTCCTGCAAGTGTTGTTCTTGAGCGGGGAGGATGTGCTGATGCGTGGGGGTCAT
CGGAGCTAATCCGGGCGATCAGTCCAGCATATGTTGAAGATCAATCGCGATGCAACAGCT
AAGGAAAAGATAGAAAAGAGAAGACCATTAACAAGATGAGAGTAGCACAAGTAGAAACTC
AAAATATCTCCAAG
>comp2983_c0_seq1 len=619 path=[1:0-618]
TGAGCCTTAATTCGCACCATGAAAGACGAGAAGTGGAAGAAACATAAGATGCGAAGGGCC
TGCAACGTCTTTGTATCGCTTTTAGTGTTTAACAATGCCGTTGTCAATGTTTCATCACAA
AGCGGCTATGAGCAACTGCCTCAAGGATGACCCGATAACTGTCGAAGAAACTGTGAATCA
ATCACCAGTTGATTCCCGGGCAGTATACGCCAAATCTGGGTGCTTCTGATCAAATACTGA
CCGAAACATCCTTTCTTGATACTGCGCGTAACCGTGATTGATGGGGTGATCGAAAATATG
TCTAATCTTTCAGGTCGAATTTGCCAGCAGCGTCGACGTCAGGTTGATGATCTCGATATT
TCGGATTGATGATTGGAGTGGTTGAGAAGATCAGGCTCTGGACACTTACACAAACAACGT
ATCTTGAGTTGATGCTAGAGATTTGGGCAGTGCAGACAGGGCTTTCATTTTGTGCAACAG
TTGTTCCGTAAATCGTTTATAATTAGGTAGGAAGTGTAGATGTAATGCTCAAACTCAAAT
GAGGTACTTGAAATTAATCATTGATATTAAGAAATGCAAGTTGAAAGCGAACGAAAGGAA
GACACGGCCAGTGAACCAA
>comp3223_c0_seq1 len=448 path=[426:0-447]
TTTTGCGTTGATGCTCTTGATTTCTAGCTAAATGAATGACTGAAGTTGGTCTTTTTATCC
TTCGCTGGATATGGTCGTATTCGTCAGCTATGACTGGATTTTCCTCACAATCTGTTTCAT
CCAAGTTTTGATCCTGTGGGCCATACAGGCTGTGTGTTAGAGTGGCCCTAGTGATACGAT
GTGACGCCATCCAGCACACGCTACATCGTATGTTATCTTCCCAACCCAACAAGCCCGATT
CTGATCACTTGCCACAGCTTTTGCAAGTGCAAGCCTGGCCACAGGTGCAGCTGGAGGGGC
CACTACAGTTGCATGTGGAGCCACAGTCACAGGCCATGGTGAATCTGAGATCGGAGTTGA
CGATCAAAATGTTTCGTAAGTGCTCAAGCAGGGGAAATTGTTGACTGGAGATGATGTTGA
AGCTGCGTGCAAATGGAGTTTTCAGAGA
>comp3333_c0_seq1 len=434 path=[1:0-433]
TTCGAATTTTTCAAGTCACTATCTCGCCACATACAACTTTATAACTTTACGTCTGTCATC
ATGGCTTGCGATTGCGGATCTACTTGTAACTGCGGCGGTCCTAGCTCTTGCTCGTGTGGC
CAGAGTTGCTCTTGCAAGAACTGCGGCAAATAAACTATGCCAAGGTATAGGAGGCTGGAG
GTATATGACTGAGTTGTCGGGGCGGTGGATGTCAATAGTTCCGTAGCTCTACGACAACCT
TTCATCAATACAAGCCTAAACGAAGTACCATTTGAAACAATAGGTCCCCAAACACACGTG
AAATGGTAGACAAAATCAATCTGGTCAAGTGTTGGTTCAAGCCATCAATAACAGGGGCGT
CAAGGATCAAGATCCAACGATAACTTCTTCAGCTAAAGCCAAACTCTAATAATAATTGTC
TTAGCCTTTCCAAG
>comp3498_c0_seq1 len=468 path=[1:0-467]
CAAAATTGGGCACGAAGAGTTCTCACATGCGTAATTTATCATGGAAAAACCGTATGCACT
TATTGAATGTTCTTCTAAGCAGATTATGGGGGCAATATATTGTCTTGGTTTGTGCCTAAC
TTTCGGAATTTGTACCCAACAACTTCAACACCAACTCCTATTAATCCATAAATCTCGAGT
CAAATAAAATGTCAGATTCCGACAAATGTCAGAATCCGGGATGCAACAATGGTTGGATCA
ATGGGGAGCGCCGATGTACTCTGTGCAATCCCGACAAATAGGCCAACCCTGTCAACACCG
AAGAAAGTGGCTGAAGCGGTATGCATGTTCTGCGTGAATGATGTTCTATCACCCGCAGAT
CGTCAATATAGGCTTGCATTGCTTTTCTTAGACGGTGTCTACGTAGATATGTCTTTAGGT
ACACCTTAGTGTTAATGTCAATGTCAGTGTTCAGTGTCAAGTGTCAAG
>comp3514_c0_seq1 len=697 path=[675:0-696]
GCCGGAACACCACTGTGCAACTATAATATTACGTCGTTGTGAGTAAATTGTCAGCATCCA
GGACTGAATTGCATGATGACATTGTAGGGCACGCACAACCTATAAATAGGGGGGTGATTG
GCTCAACGTCCTGACGAGTGTAGAGGGGTCCCAGTTCAAAATTCAAATTGAGAAGTGTAT
ATTACATAATTTACAACCCGTCAATAATCCTTATCCCGGTCCTTACCCACGAATAGAAAT
TTCGTGATACAGCCAATGACTCGTTTGCTCCATCCATCGAATCGTGTTCAGGTATGATTT
GAGTTGACGTAGACATAATATATATTTTGTCTCATCTCCACGTTGTACGAGCCTTCTTCA
AATAGGTTTTCCAAAATCTTGAGTAATTTCAGAATCGAAATATCTCGAGAAGGAATTTCG
TAAAAGCAACGCCGCGTAGGAAGTTGCTGTTGCTCTATGTGGCAGGTGTGGTTTTCGGCT
GTTGTACAAATCATTTTTTGAGTAGTGCCAAGTTCTGCTGAGAGTAAGAAGAACACGAAA
GGCAAGATATTGAAGATAGGAAAAATCTGTAGAGAAGAATGGAGAGGGAGAAACCATCAT
CGTCATGGCGGCAGCGAGAGTATATAGGCGAATTCATAAGCGGGAAAATGAGCTCTGGTA
ATCAACATGCTGACCAAATCGTTTGTGGTGGCGGATA
>comp3684_c0_seq1 len=1081 path=[1:0-92 94:93-1080]
CTCTTTGAGTGGTATCTTCACAGCGAGGTATAAAAAGATTATCTCACCCACCCTCTTGTG
ATGTAGCTTCACTTCTAGTCAAGCTCAAGCTGTCCTCTATTTGACGAAGCCTTATTTACC
TGCTGGCCATTGACCCGACCTATTTTCAAGTCTGCTCTAAATTAGACGTTAAGCGGAACA
TGGCGTCTCAAGTTGAGGGTGCATCGCCGACTACCCCCTATGTTGGCTATTACAAAGGAC
AACTGAACCTTTCTAAAGTCTGCCAGACTGGTAGTGGGATACCAAATGATATTTCGGAGC
TCTCGATATTGCTTCCCATATTCTTATCATGCGATAATCCCGGTATTTCGAAAATTGAAC
TGGAGCGGATTGCAAAGTTTATCTATTTCAACCCTGGCAAAGAACATGTCAAGAAGATTT
ATATTTCTGATTGTGGATCTTCGAAATTCCGTTCCTATTGTTCAGCCTTGAACATCAGTT
GTGAGGGTGGCTCGGTCGTGTCCTTCATTCCTCAGATATCCTTCGGTGGAGATTTGAAGG
AAAATGAGAGGCACATTTTCAACCAAGCCTTCAGTCGCGTCATAAATCTGGTGAAATGGG
AAGGTCACGATATATTTCCCGCCTGGTTTTCGCAAAATGAGTCAGTAGCATTGATTGGAG
AGAGAGACAAAACAAATATTGAAGAGTGGGCTACCGAAACTTCTAAAATCATTCTCACGG
CGTTTCATGGTGGATCGGTCCCTGGATACAAACAGGTGTCTAAGCCTTTCGACTTAAAAC
TCGAATATTTGATTTTCGAAGGAGGAGCAATGAGCAAGAGTTTGGAATGATTCCCAGAAT
CTTATTTATCATCGCAGCTTGATTTCGCATGGGTTGTTCCCGTATTACAAACAGAGGAAT
CATGTCGTGCTGCGGAAGGAAATAGGTCAGAGCAGTAAATCAGCAGATCCTCTTCTAGCT
TCGCCTCAGCATCATGGCCACCTCGTGTTGAATGGCCACACTACCAACATTTCAGATTAG
ATACATATTGATGCTTGTCTACCTCGAGTTGCTTCACTTTTGACGTTTAATCATGAGCCA
A
>comp3718_c0_seq1 len=681 path=[1:0-368 370:369-680]
ATGGGATTGATACCCTTGTCTTCCGGAAACATTAGATTTAACTGTTTTTTGTGCAACGGC
CCGAGTTACGAGACTGTTTCAGGACTTAGTTGCCGTTGGACGACGGCGAAATAATAACAT
GGTCAAGGGCACCAGTCAGAGATAGCATAGAATCCAAATAAAGAAGCGTCAACTTGTGCC
ATATCTATTTTGGGAAGCATTTTCCAATTCCCTGGTTCCCTAGAGCTAACTTCCTATGCC
ATGCCGAATCAAGCCTAGAAGAAGCTCCATTTTATCCAAGGTTTCGAGAATATCTGTACT
AGATATCGGAGCACAACGATTGATAAGATCATCAGTCATGCATGCAAGGCCCTGGGAGGC
TACCCGAATCAAGTCAAAGTCATACGCGATCAACTTCGGATGGTTTTCGCAGGCTATCCT
GCCTACATGGCTTTTGGAGCCCGTTGCAATGGGCTTGTGGGGAAGGGTTGTCACGTATGA
CATGCTGAAGCAATAATGGGGGGACGAATGCTACGGACCCACCAAGAATAAAGCATAAAC
TATGAAAGAAAAAATTGTGAAGCTCGAAGGGTGATGACTAGGTGACTGAAACCCGAAGAG
CTCCTAGCACTTTATAGGGCACCTTAACTTTGGCTGTGATCTCGTTGGCAGTGTCGTCTC
TCTTCGCTTCGCCGAAAGGGG
>comp3820_c0_seq1 len=481 path=[163:0-480]
GAGGAACATCGCAAACGGCGTATCACGTGACTCGGTCAGTTCTCGATCGTGGAAGCACAT
GAAAGTGCATGCATGAACTACAAGTCTTCACAAACATCAAAACAACACTGGCTTGACCAT
GTAGAGGCTCTATATAAGGACTCGATAACCCTCATCTAGTCAGGCACTCCCTGTCCAGGC
CTATGTTCAATGATGTGCGTGCCTGTGCTGAGGTGTGGGGTAGTTAGTTTGACTCGAGAG
CGATCTCCCCAGACCAAGTTGGGTTCAAAGTCTGGGGAAGCTGCTCTTCTTTGCAGTCAA
GGTAACCAAGATGAGAAGATAATGCATTGAATCGAGATTCTACCCGTGGACTTGCTTATT
TCCTCCGGCAGGGGCTATGTAATGCAACAAAGATCCTCGTGATACTGATCCAAGCGGTGT
CAGATCAGGATTGACGTATGAACACCCAGTATAACATGTCATAATAACCGCCATATGCGA
T
>comp3827_c0_seq1 len=446 path=[424:0-445]
AGAAAATTTCTGGTAGACGTCAAGTCTTTTACTGCCAACAAATCTCTTCCTCTTTATGAT
CGAAGAGGCACACAGCATTTTTGAGTGCATCAAGGTAAGGACCCAGCACTTTTCCCTTTT
CCCCTTCTTCTCTCTCTCTCGCACAAGGATGAGGTAATTTGCGATTGATTCTGCTCGATG
GCTCTCTTTCGCCGGAGTGGCTAAATCGGGCGGATAGCTGATATTCAATTTCTTACATAT
TCTGAAAGCACATTTTGTCTTACATTTAGTCTTGCATGACCTGCCATTTTACAAAGACTA
ACTCAAGACTATAGTGATACACCTCATCTCTCTTTGGTCGCAAGTTTTAGTTAGCCTACT
GCGAGCCTGACTCGCCGCCATAGGCAGACATATTTAATGTCCATAGTTGAAATTAATAAT
CATTCTACAAACATTCAGTAGTCATA
>comp3830_c0_seq1 len=693 path=[671:0-692]
GGGCCCTCGATATGCATGGTCTGTTGATGGTATGCCTTTTGGACTGTGGCCATTCTAAGG
GTCCACGAGTCTGATATACAGTCGAATAGATTAGACGTACTGAGAGAGGAGCATAAACGA
CATACTGAGGTCGGATTGAGTCTATGTCGGACCAGAAAAGAGACCAATTGAGGTGCCGCC
ATCACAACGGATCCATGGCACCATCATCCACATCCACAGCTACCTCCACGTTCACTCACA
TTCACGTTCACGCGTGCTCTGGCCTCATGCTGAAACAAAACAAGCCGAACGTGTGGCCAA
GGTCCAATCCAAGATGCCATTCCACCATCTTCCTCGTCCCTCGTACGCCGCGAGCTAATC
GCTGCGACCGCTGCCTGAACGGTTCAAGATGAAACCCCAGAGAAGGGAACTTGATCGACC
AGGCCCAGGCGCCGAACGAGGGTTATCATGACACGGACAATTGGCTGTTCCTGTTGGTGG
GGCACGAGAATGAATGTAATGCCAACGCAGTTGACTGAGGTTCTGAACATGCGCATTCCC
ATTCTTCAGCATCATCTCCGTTCAACGGGAATGACTATTTTGCTTCTATTTCGAGCGCTT
TGGAACTTTGTAGGTATGCGCCTGGCACCCAGCGGCTGGCTGGGCTCTTAACGCTTGGAT
TTCTTTTGTCTCGGAATCATTCGCAAGCTAAGC
>comp3841_c0_seq1 len=834 path=[1:0-833]
CGCAGTGGCTGCTTACTGGTGATCGATTCATTCGTTTTAGATGCGTATCCACGGCCCACC
AGCTTATGGCCAACCTTGAACCATTTCGTCTCCTCATGGCATGATAATGTACTCCAGAAA
TATATGTGCTTCTTTCAACACAAAAACGAGACAGAACCAATGAAATAAACCTCATGATGA
CCCGTGTGACACAACCAATGGCTGCTCTTCATCGGACTTTGTACGAGTCGTACATTGTCT
ACCTTGTTGAAACAACCACTTAATTCCATAAGACAAGTGACAAAGAAGCGCCATAACCAT
CGACGCAAATGTGACATTCTGAATCAAACTGGACACTCCATCGGATACCAAACGAACCGT
GATCAGGCTGAAACCCCCATTGAAAAACATCCAGTGCGGTTGCAAGCGGTGAAAAATCAC
CGCAGCAAGTGTAAAGAAAGTGATCATCACCAATACCATGCGTGGCGTCGAAGGGAATAA
AAACCGGCCGTAATACCGACGCAGAAACCTATTTGCTGGGTCGTCATCACCCTCATCTTC
TTCATGGTAGCTCAGTATCGGTGGTGCGAGAATCCACATCAGAACGACTAGGATGGTTGT
GAAAAATGACTCTATCCACGTTCGGCATGGCTCGTCTTGATTCTCGTTGGATGGGCTCGT
CAAGGTGGTCTGGGTGCCTGCGGTCGTCGGAGTCGCCTCTATCTGAATTGAAGCATCTCC
GCTATTGCTGGATGAGAGATTTGATTTTCGATCGATCGCCATGGCTGTCGTTTGGACCGC
AGAATACCCTGCCCAAGATGATTTTAGATGCCTTGAGAAAAAAAAGTTGTTGCG
>comp3846_c0_seq1 len=370 path=[572:0-369]
TGTTCAACCGTTCAACCGTCTTTGTCTGAAAGAGACCCGACTTTGAGCCCCGAACAAAAA
AAGAACAAACCGGCAGAGTCGAAGCTTCGAAGTCAGACTCCATTTTGATTTCTATGTTCT
ATCACTCTTAGATCCTGATGATTAAGTCATTGACGAAACTCGGCGCGAAAGGAAATGCTG
TTGTGGTGAGCAAAATGGGTAATTTATGTGCGATTTGGCAAGTGTTGAGATTCATGAGAT
TCATGTCAGTCAAATTGACTTAGATGACACATGACTTCATGGTGTCTAGAGAATATCTCA
GAATGGTCCAAGAGGCCTGAAGTTCGCTGCAATCGAGTTGCTGTTGTTGAAGTGCAAGGC
ATGTCAAATG
>comp3848_c0_seq1 len=634 path=[612:0-633]
CTAGTAAGAATTTGTAAAGCATCACGCCAGATTGGGTTATCCTATGTTGCATGTGAAGAG
AGGCGTTCCATCAGCCTTCTTGATCAAATTACCCTAGACACTTCCTCACAAGACTAGAGA
TAGGCAGTTCCCGTCTTTTCGACTATCTTTGAGAATCCCCACTGGCTCCAATAGCTTGTT
TCTATGGAACCCCCTTAAATCCTTCGAAAGGAAAACCTTTGCTGCCCTTGGCGAGGTCCG
ATAGTCTCTGTGGGAGGATTGGAGCATCATATCATCGCGAGTCTAGACTGGTATGGAGAA
CAATGAGCCTTAAGCGAGGGAAATCAGCTCCACTGATCGACAAATGATGTTTGGGCTCTA
TTCTAATTCGCGGGGTGTCGTTTGACTGTTTTCTCATACGATGGGGATAACCGATGGTGA
AAGACGCCATACGCTCAAGAACACTCCAAGATGTGTCAGTGAGCCAGATTCGTGTGGGGA
AGAAATGCTGGCCAATCTTCTCGTAAGAACTGAGCCTCGCCATGGCTGGTACGAGGTCAA
CAGCAAGGAACCGCATAACAAATGCTGATGCAGTATCACGAGAGTGTTTAGGGTAGGCGT
CGAGATGGTGGCTGACTAGCTGACTAAGATTTGG
>comp3862_c0_seq1 len=402 path=[380:0-401]
AGAACGTTCGCCGCACGCTGTCTAGTGTAGAGAGTGGACAGCATTGTAGGCAGGGTCTTT
GGACTCGAGAACAGTTCTTAGAAGAATATTGGGAAATTGGATCCGTCGTTAATCTCGACA
CCTAGTTTTCCCGTCTAGGTGTCGTTTCATTTTTGAGATCTACATTCTGATGTATATGTG
TGCCCGTGATTATGACTGCTTGCCTATAGTGGCTGCGGTTGAAGATTCGAGGTGCTCAAC
GCGTGAGATGAAGGCCAATTGGGTTAGGGCCATAGCATACTGCTGGACACTGAACAACGA
TGTATGGCATCACGTCTGAATACGCAAAGGCTATCGTTTATGCCGCGCTTCAAGGTGTAG
ACATGCACCGCACAGCCATGGCAAGGAGCTTGAGTTGATGTG
>comp3890_c0_seq1 len=549 path=[1:0-548]
GGCAAAGTCGACGTTTCATTACGATTCAGGTTTTTTTATTTTATTTAAAAATCCCATGCT
CGTTAAATGACGTCGTTATTGATCTTGTGCAGTCGATCTTCTCCTAGCGACAAAGTATGT
TGTACACCGAGGTTGTGAGTGGTTCTACAGTATGAGATTTCTCCAACGAGGGGAAATGTC
AAAAAAGTCGATGTGGGAAAAGATGGGCTTTTTGATAGGTTTGCCACTTTCTGTTGTAAG
ACGAGGCATGGTTGCTCTCCCGGTTTATTCTTATCTTTGACGGATGGGCTCCGTGGGTTA
TGAGTCGTTCGGAGAGATGAATGGGATCGACTTGGCAGTTGGGGATTTTGTTGTGGCGAG
CGTGGCTGTATGTTTTGTATGATCATGACAGTTGGGGACGTGGTTTCGAGGATGCCATTT
TGAGGTGCTGAATGGCACATTTTGAACAAGGGATTTAATCTGGTCGCAATTCTCTTTAAT
GTACCCGGTCTACAGTCTGTACATTATGTAGCTCCCCACACTGGGTCAGACTGGCGATAT
GATGCTGGA
>comp3906_c0_seq1 len=753 path=[1:0-752]
TTTTGGTGGATCAAATCAGCGATTTGTTTTCAATATTGAATTCTCCAATATCAACACTGA
AAGAACTTATGAATGCCTCTAGTAAGGGTAAAGCTCTCCAAGTTTGCGCCATTCGCCAGA
TAATCGTGCTAGACGTTGCCAATCTCAGACGATCAGATATTTGAGTCTACTTGGTTGCCA
AGCCGCGATGAGAAAATGATTTTTGATCAAAACGTGACGACGATGCCCCTGAGCTTCCCT
GAACAATCTATTCTAGCTCCATCTCGTAACACTATAATGTCTCCTCACTGCTTCTGCCAA
TTGTCCTGGAGGTTGACATTTGGAACACATCTTATGGCCCCAAAATTCTGGAGGATCAAC
AATATTAGGTGTACATGGCCTTTGTGATCTTTCGTACTTTGGGCACCACTTTCGAACAAT
CCAAGCATGATGTTGGCACCGAAACTCGACAAAGAAATAGTCACACATTCTCGACGAGTA
GATAATTTTGACAAAGAAAGAGATCAGGACTCAACGGCGATCGTCCCCCTTTTGCAGGAT
CACTTCCATATTACATGTCTGACCTCTCATTTTCATTCGATCACATTGTTGTGAAATATG
CTAAAGGTTCATGGTGAGAGGTGACCGATGGGGAATCTTACCGAAGAATCGGACTCCAAG
GTCTCATAATTGTTGTATATTGCTTCTTTTGAGAACGCCATCGTAAGGAAGCGATGCAAC
CTGCAATGCAGCAGGGAGCCGAAGGACAGATCG
>comp4009_c0_seq1 len=747 path=[1:0-207 209:208-746]
TCTCGAGGCAAGAGAAGGCGACTCTGCGCTTATAAATACCTAGTGGGTTCTCAAGAAAAC
CTAGCTCACTTCTTGGTAAGGTATCATTTCAAAGACATCACTTCCCTCTAACTGAGGTCC
AAAACAACATTCTCTTATACTCCATCTGGCAGCCAGTTTTGACTCTGTCTTAGGAGAAAT
TGCACGGCAGCACGCAAGGCTCGGTCTCAGGAACCGAGATCTTTTTTGTTGTTGGGGAAG
CTGGGGCAGACAAGCCGATCTTTCGTCAGGAGATCACAAGTTGAGACGTGTCTGTTGGTC
AACACGTTCAACAGGTGATCTTTTCTACAACCTGTTGCTCTATAACCTCTTTCAAAGGTC
TTAGTAGATTTTTATAAACTTGTGGGCACCCAACAATACGAAGCCTGCCCTATGCTTATC
AAGAACAAGTAACAGGTTGTCGCTGATACATTTAGTTTTGCCGCTACTGACAAGAACAGC
TTGGACATTCTCGGTGGCCTGGAAATTATATGCCTTGGCCAGGCCTTGATCACATTTCTG
ATCACCTCTGCTCAGGCATGCCGCAAAACAGATTCGGAAGCGAGGAATTGTCGGGTGTGG
TTATTGGTGATGCCTACGGGCAAAATTAGCTCTTGGATACGCCGTTCAGTGGTGCCAAGG
TAGATACAATAGACTGTAGAACATTAATGGCTGATCTTACTTACCTAAGGTATTCATGAC
TTGATGTTTTGTTCTTTGGGAGCGGGG
>comp4010_c0_seq1 len=2654 path=[1:0-2653]
AGATCTCTCACCGAACGTCATCAACTCACCAAGCCAAGTCACCTCGACCAAGAGACAGAG
GCCTGGGCGACGTCGCTGTTGTGGCCCCCGCCTGTTACATATGCAATATTCTAAGGCCGA
TCGTAACACTGTCTACCGTTCTTCCCGATGCAAACGAATTTTCTCTATCCCCGAGAACTT
GGCTCTACGTAAGCAGAAAGCGATAAGAGCAGTGGTGCAAAGGCACAATCTCACCGTCTC
AAACTTCCCTCGGGACAAGCTTGTTCGGATCTTACAGTGTTTACTCCAGCAAGGCGTCTT
CAGCTCATATTCTACTGCCCAGATCGTATTTTCAGAGCCAGCTTCATGGCCTACGGTACG
GCAAGAGCCTCAAAGAGTCCTCAGACCTTTATCGCCTGATCGAGACCGTTGCATCATGGA
AGAACATAGGGCGTGGATGAAAGATCTCTTTCATACAGGGAAATACTCCGACCTAGATCT
CATATCAGACACTAAACAATATAAGGCACACCGCTCGATTGTTTGCTCCATGTCCCCTGT
CATAGATCGATCTTGCGAGTTTAATGCTGCCAAGCTTGATCGAGCTGAACCACAGGGGAA
TGGGTCTGATCACCGCACTGCTAGAGCTTCATTCAACTTTGGAGACGCCGATCCCGAGGC
AGTAGAATGTCTGGTGCAGTTTTTATATCTCTGGGATTACGAAGTCGTAACTGCTATCTC
GAGCGATGCCCCTGACCAGGACATGCTCCGAGAGGACGACGACTGTTCACCTGTTACAGA
TAAAGCAACTACTCTCGAGGCCCGGCTGTTGGTTCTTCACGCCAAAGTCTTTACGCTTGC
GCACATGTACGACATTCCTCGCCTCAGAGAGTTATGTATCAAGAAGTTCAAGGGAGTGGC
TCAGCAGCAATGGAAATCCAGTTATTTCTTAGATGCGGCCCGGGAGGCGTACACCGCTAC
TCCAACTGACATCCTGGAAATGCGGAAAGCTATCGTGGAAATATTCTATGAGAACCGCGC
GTTATTGGATGAGAGTCGAGTCCAGGCATTTCTACTGGGGATACCTCAACTAATACTGGA
TATCGCATTATACATAAACAAACCTCCAATGCCATTCGGCGACCGGGGGTACAAATGGAT
TTAGATAACAATCATATCTGGAATTCGACGAGTATTTAAAGCAACTCTCTTTCTACCTAA
CTATGCTCTTTTCGCGGATCTCACACTTACTGCATCATCGCATTAGCCAACATTCGTAAC
CTATATATCGCCGTCTTCTGCTTGCCCCCAAGATGCCTCTCCGTCTGTTCAGCTATATGT
GCCACCACGGACTGCCATGCATCCGTCGAATACACTGGCCCACCATCACCAGATGGCCCA
GCTGGCCTGGAGCCCCCCTCTTCGTTAAGCCATTCAATGCTCACCATGTTCAGCCTGCTC
TGTACCTCCATCACCCACTCTGACCTCTCTGACCTCTCCGACCACGTCGAGAAGGCACCG
TCAAGTACGAGGACCTTGCTGTAGTGCACTATCGCCTCCAGCCGCTCCCTGAGGTCGACA
TCCATCGGCATGGGGTTCTTGTGGAATCGCCCTCGGCTAATAAAGTCTATGTCGCTGTCG
CCCGAGACCGCTGATCGGGCGAGGACCGCAATCCACCACACAAGCGGGTTGTTCCGAGGC
GTCGACTTTGGCTTCCTTAACGCCTCTATGAGCAGCTGCCGGATAGGAACCCACACATCC
TCGAACCCTCCCTTTTCCCGCCTCCGCGCAATCGCCCTCGTGTCTATCTGCCAGATCTCT
TGCTCGATGTCCAGGATGTCGTCGATCTGGCTCTCCGTCAACCGCAAGCCCATCTCCCCC
AGCGTGCCCTCACTGTGCGAGTGAGCGATGAACCCCACCAGGCTCATCCAGATCGACTGG
TATCGCCGTCGTTTACCGAGATCATAGACGGCTGCGAGGCTCTCAAACGCGCCTTGATCT
CCATCCCCCCCATTTCCTTCGTCCATACTGTTCAATGCGACCCGCGCCGCCCGCGGCCAT
CGCTCTGTCATGGCCTCCATCAAATCCAGGTCGTTCCAGAAGGCTGACTGGATGGTCATT
CGCCTCTGGCGATCGTCAGCAAACCGACGCTTCTGCCCCCTCGCGTTCTCCACCCCGTCA
TCATCCTCGTCGCCGCCCGTGAACTGCACAACCTTGCGGTTCGGCGCCAGGGCTACTTCC
GGCGTGGGACTCGTTGCCGACAGGTATCCGATCCAGTTCCTCTTGATCTTTGCCCAGACC
TCTTCGTCCTCTTCCTCACCTGGGCGGAGGAAGTTCATTTCCTGGAGCCATGTTTTACAG
CCTGCGCGTTGGGTTTCCGAGAGCGGCACTATACTATGCCGAACCTCTTTGTTCTGGGGT
AGCAAATCCGGCTGCGTGGACCGCTGGAGTGCCATGGTGTAGAGATCGGTAGCTGCCATT
TCTGAGTTTCATCTGTGTATTTTGATCAAGAGAGGGATTCTGCCGTAGCTGGTTGAGTGA
GGCGATAAGTTGTGACAACGATGATTACGAGTGAAGCGTTGGTGAGGACGGATGAAAGGG
TTTAAGTAACAGCTATTGCCGGGGCTCGCCGTTGTTGCGCTGAAAAGGAAAAGAGAGAAG
AGGGACAGCCCCCA
>comp4061_c0_seq1 len=314 path=[292:0-313]
ACGAAAACGTGAGTTGCTGAGTTCGCTTTCAATGATCGATATAGGTTTCCAGGGTATTCG
GACGACAAGAGGGTTCCCACGACTTGTGTTCGGCTTGTAACAATATCAATTTAGTTTAGA
GACTCTTGGACATGTCTTGTGCCATCTTTATCACCTAAGTAGCTCAGACCAGTGAGCGCC
GCATGTCGTTGCAAACCTGGTAACGTAAGGTTCAGCTAACGGCGCCTCACGGTGTAAAGA
GACCTGATATATCAAATTAGGATAATTGCAGAAGATGAATCGTCATGGTTAAGGATTTTC
CACTACTGTGATTG
>comp4171_c0_seq1 len=1009 path=[928:0-606 1877:607-665 1535:666-1008]
GCGGTAATACGGTTCGGCATTGTATCGCAAAGGTTCTTCAGGACCCTTTCTTCAAGGTTA
TCCCAAGCCTCTATTGTAGCTAAGACTAAGGCATGTTGTATAGCGACTGTATCCTCTGCG
TGAGTCAGTTCCGGGTGTAACCGATAGATCTCTGCCTTTATCAACGCCCACAGATTCTCT
ATAGGGTTCAAATCAGGCGAATAGGGCGGCCATATCATCAGCTGGACCTGAAGCCCTTCC
AGCAGGGCCTTGACGACACGGGCGGGGTATATAGACGCGTTATCATGCATAAAGATATCA
CCCGGCTGAAGAAACCACGGCAGTACGTCAGAATAAAGATCATAGATGCCAATAGCATTG
ACGTTGCCGACAAGAGGCACTAAGGGCGTACGAGATCCGTGACCGAAGGCAGCCCAGAAT
ATCTGCCGTACGGCGCCTTGTCTCCTAGCCTCGCTGACATCCTGTACGCGAAGGGCTTCA
CGAGGCGATAGGAAGGTCCAGATAGATCTTACGCCCTGACCGCGGCAGACCATACACTCA
TTACTCCATTTGAGCCTTCGCCAATCGATGCCCTGATATCGAATGGCCCAATCGAGCCTT
TTGCGTGCCTGTAGCGGCGTCAGGGCCACACGTTTCTTCTGCATCCATTTTCTCTTGTTC
ATCTCACGTAAGAGGTATCGTAAGGAACGCAGCTTAATAGCGTTATCAACAGAATCAAGC
AAATCTCTCGTTGTTATATGTGGATCGGTTATAACGGTGTCATAAATCTGATCCCGTTGC
TCTTCTGTAAGTTTGCGTGGCGCGCCTGATCGCGGCAGGGATATATTATCGGCTCCACGT
TGTGCCTCGCGGCGTAGGGTCGTTTTGATCGTGCCGAGAGGGATATCAGGGAAATGCTTC
TTGATCTGTGAGTGCGTAAGCCCTTGCCTACGTAATTCACATATACGAGACCGTAATGAA
GGCGATAATTCCTTGCCTCGAGGCATCGTTATGGTGTTGTGATGTGTGC
>comp4173_c0_seq1 len=600 path=[578:0-0 579:1-599]
CGGGCATTGTATTCGTTTACGATCCGAAGGCTATGATAGTAGATACTTGAGTTAAAGTGA
CAATCTGACCTCCTCTGAGAAACTTGGATTGACAGTTGATTCAGATAGAGTACCAGACAA
AGCCAGTTGAGCATTAGAGCGTGCACGGCGTCAAGCTGGTGGTATCGATTGGGCCTTCAG
TCCGGGCAGAGTGGCTGCGTCTCGCGTGCAAAAATGCACGTCAGTCACGTTTCTGTGCTC
TGATCACGAATCAGAGGGTGACTGGGGGCCGGGGGGGCTAGATGTTCGAAGAGAAACAGT
GTCTTTGCCGGGACGCTTCATGACGATGGAAGAAGAGAAGCATCCTGATCCTAGTTAAAC
AGAAGAGCGTGGGGCGCCATGCCTCGAGCTGTCTGTGCTCGTCGATTGGCTTAAGCTGGC
GCACGTTGCGACCCTGGCTCTTGAGGCGTTAGGCTTAGCTTGGTTGAGCACACCCCAATC
TTGTTATCCACAGCTTAGTTCAGGATGAGTCGAGCGACAAAGGTGAAGTGAGGTTGGGCA
ACGAGTCAACGCGCCGTATCACCCCGCAACACCTGAGTTTTTATATCGTTTCCGATATGG
>comp4223_c0_seq1 len=542 path=[1:0-333 335:334-541]
TTTTTTTTTTCTGGAACAAAGAATTGATCTTTGAATGAATTAAGATAAACATTGACGGAG
TTCAATTGCTATATACCTCGCCGGCCAAGGCTCTCATCGCGTCGTCCATCGCGACGGTTG
GTGGCAGCCACAACAAGCACTAAAAAGGCTATATCGATCATAAACAATCCCAAAGTTTAC
GGCGTTCGTGTCGCAGGCAACTCAGTACACGCGCACCTGAGCGATTGCACTATGGGTAAG
TGTCTTTACCCTGCAGTTTATTGATCGCTGTGTGGTCTTTGTCTGTCAACTTTTGACCAT
CAGGCAAATTGAAGACAAATCTGCCGTTTTTACATTCAACAGAAATCGTATCATCGTCGA
ATCTCTCTTGCAACCAAGCCTCAAAAACGGCTGGGAGGAGGTCGTAGTCGGGATAGCTGG
TTTCGGGCATATCTCGTCCTGCGACTTTGCGCGTAAGGCAGACTGAGCTTTGGTAATTGG
CGAGGCACAATGGGCGGTTTTCAACCCTTGACTCGCTTTAAATCTCCACGGCGGAGTCTT
CG
>comp4248_c0_seq1 len=3084 path=[1:0-2272 2274:2273-3083]
GAAGACTTCATTCGTCGTACCTGACTGACCAGGTTCGGGGCCGAGACGCGTCCTTAAGGT
ATCTTGCAGTAAATCACAATCTGCTCCTACCTAATATGACAGGACCGTGGGGTACTTCGT
CAATAATCTCGTCTTCGTCCAATTGAGCCTTGCAGCTTCCTGCCTCATTTTTTTCATTCT
CCCCTCCTCCCTCGTTTTCCTACCTGCATAGCCTTCAGCTGTCGCCACCTCGCGATATTT
TATGAAGGTTGGTATCAATCACCTTCCTTTTCGTTCCTCGCCGGCACGGGCGTTCCTTCT
TCGACAAGCTGTGCAACAGCAACGAGTTCAGGTGCACTCAGCTGGTCCGATATATTCACC
AAACCTCGACGCAATGTTACAGCGTGCAAACAGCCAATACGAGGCCACCGGCCCTCCTCC
CCAAAGGAGCCAGCCCAGAAGCCAATCGTTTCTTCCTTCTAGCAGCCCAAGTACTCATAA
TGCCGATATTCGACAACAACTAAAGAAGTCAAACGCCCCTGCTGTGTCGGCGAGGACCAT
GCCACAATTCTCCAGACCTCTTCAAAATCGACCTTCTAACATGAACCAACTCTCAAACAA
TTCTCGACCGCCAAACGGTGTTGGCGTTGGATCACTGGCTTCTCTCTGTGGAGGATCAAA
CTCATTCGGCGGGCAAGCAGATGTTGTTGATCTCACTGGACCTGAAGCTCACGCAAAGGC
CCAAGCAGCGGTTTTCTTTACAGAGGACGACTTTTGTGACGACGACGACCTAGATCTGGA
TTTCCAGGCCCCTTCAGCACTACCACCACTTCCTGCAAATACTCCATCCAAGCGCATTAC
CAAGGAGAGCATGCCGCCCCCACCACCAACCTCGACACAGACAGACAAGGCTATACCTTG
GTCTTCATCACCACCCTCACATTTCCTACCGCCGCCCCGCAATACATCTGTCACTTCAAC
GATGGCCAATATCTCAATGAAGCGCGATTCTTCTGGTGATCGAGATGACGTAGATGTTCC
GGTCCCTAAAAAAGCCAAGAAACGCGTACTGCCTCAAAGTTTCAAGCAGGAAGAACCTGA
AAATGAGGATGATTTTCACCCCCAGGTCGCCCAAACACCGAATAACAAGCGGAAGGATTT
TCTTAATCCCACAGCCAGCGCTGTCAAGGAACAGAAGAAACAATTCCGAACTCAGCGTCA
GCAAGAGCAGCCAACGACCAGCACCGATCTCTCCATGGATGAAATCCAAGAAGTCACCAC
TTCGCATTCCAAGGGTAATTTTGCCATATCGCTCAGTGAAGAGCAGAGACACGTCTTGGA
TTTGGTAGTGAACAAGAACCAGAGTGTCTTCTTCACTGGTGCGGCCGGAACTGGTAAATC
TGTCCTCATGCGAGCCATCATCACGGAATTGAAGAAGAAGTATGCCAAAGACCCAGAACG
AGTTGCGGTTACTGCCTCCACGGGGCTTGCTGCATGCAATATCGGAGGCATTACGCTTCA
CAGCTTCTCTGGTATTGGACTTGGCAAGGAGGATGCCCCAACACTAGTCAAGAAGATCCG
AAGGAATCCCAAGGCAAAGAATCGCTGGTTGAGAACTAAATGCCTTGTCATTGATGAGAT
TTCCATGGTAGACGGAGATTTGTTTGACAAATTGTCTCAAATTGGAAGAACGATTCGAAA
CAACGGGAGACCGTGGGGAGGCATTCAACTCATTATCACCGGTGACTTTTTCCAGCTTCC
ACCAGTCCCAGAACAGGGTGCAAAACGGGAGACCAAGTTTGCCTTTGATGCTTCAACCTG
GACTACCTCCATAGACCACACTATTGGACTTACGCAGGTCTTCCGACAGCGAGATCCAGT
ATTCGCCAACATGCTCAACGAGATGCGCCTTGGTCGCATAACGGAAGACACTGTTCGGGC
CTTCAAAAAGCTTGAGCGACCACTCAATTTCAATGATGGATTGGGAACCGCAGAGCTGTT
TTCCACCCGGAACGAAGTCGAGATGTCAAATGAAAGAAGGTTGAGAGATCTTCCTGGTAC
GATCAGGCGGTACGAGGCTCAAGATACTGGCAAAGAAGATATTCGTGACAAACTGCTGAT
GAACATGATGGCGCCTAAGAGTATCGATTTGAAGATCAACGCTCAAGTAATGCTGATCAA
GAACCTTGATGAATCACTTGTGAACGGATCTTTAGGCAAGGTGATAGGATTCTCCGATGA
AAAGACGTTCGACATGGAGCCAATTGATGAATTCGATGAGGAAGAGAGAATGGCCAAAGC
TCGAAAGAAACTACTCAACACATTCAAGCGCGAATCCGATTCAAGTTCCAGTGGTACCAA
ATTCCCGGTGGTACAGTTCATGGCAACAGATGGCACATCACGCGTGATCCTCTGCCAGCC
TGAGGAATGGAAGGTCGAATTGCCTAATGGCGAGCTCCAGGCCAAGCGAACCCAGCTGCC
CCTGATCCTGGCATGGGCATTGTCAATTCACAAGGCCCAGGGTCAAACTCTCGAACGTGT
CAAAGTCAATCTTGGACGTGTATTTGAAAAAGGCCAGGCTTATGTTGCTCTCAGTCGAGC
GACTACACAGGATGGCCTACAGGTTCTGGGCTTTCAAAAGTCCAAGGTCATGGCACATCC
TCGAGTCATAGACTTTTACAACAAACTCTACAGTGCCGAGGAGGCACTCGGAAAACCCAA
GGCTCAATCTATCACTAGTTTTGTTTCCAATCGCGTTGGAGCGGCGCCCTCGAAAGCACC
AGCGCCCAAGAAGTCAGCCCACCAGGTGATAGACTTAGACGATGAGGAAGAGGCGATGGC
TTCTATCGGATACTGAGTTTTCGAGCTGGTGGGGTTACATTTACATGCTAAAGAGCTTAC
AATCTATCGATACCATTGTATGATACGGAAGAATCAGTCGAAACGCGTAGTTTCGATAGA
TGCGGATAACCATGGGAAAGGCGTTAAGGTGTCTGAGAAGGGCAATTTGGTCGGGATAGA
TACACCAAAGGCCCAGTAGATATTGAGACTTGTATGCACCAAGTTATGATAATATAAATG
ATGAACCGCTCTGTTAATTATGGC
>comp4284_c0_seq1 len=515 path=[1:0-93 95:94-514]
GTTCAGTAACACAAACTCGGAGACTTTATGTCAGTGAATTTCATTATCGCGATACTTGAG
AGAAACTTCAATCCATCGGTTTAACGTTACCCCCTTTTTTGCCTCACAAGCATTGTTGTT
TGCTTGCTTGCATCGTAAGCTTAAGCCCTGTTCTTCTTTGGGCTATGGTGTAAGGTCTCG
AAGAGTCTGGTGGTGGCGGTATCAGAAACACCAGCACCAAAAGTCCGAGGTGTAACTCAA
CCTAGGTTTAAGCCTCAACCAAAGGAACTTTGAGAAACGGTTGAGGGACGCTTCTTTTTC
CAGAAGCATGTGAGGCGTTTTGGTTAAGACGGGCAATGAGTGGGTATGAGAGATTGGGTA
GCGGTTGGGAGATGTTAATTGTGGAAAATGGCCTTCTTTAAGCTGGGGATATCTTGTATG
AAAGATGGAGAATGTATGTCATGATGGATCTAGACTGTGGAGCTACTTAGGGACATGGAG
GCATGAAATTCAGGGCAATCGATATTGCATCGTTT
>comp4356_c0_seq1 len=898 path=[876:0-213 1090:214-897]
GTCTCATTTCACGTGATGATAGCGCCTGAGCCAAAGAGATTCACCCTCCAAGAAAAAAAC
AGCCGGTTTAAAAAGTGGACGAGTATGACGAGAGTTCAATTGATACGAAACTTCAGCCCT
GTTTGGACGTTACAGTTACACTCTAATTTATAGCCTTGTTGGGTCCCGCACCCTATAGCA
TCGACCTTATATGCCGATCAATCCTGGAACGAGATTGAGATTGTCTATTCCTTCAAGTTT
CAGATTTTTCCTTCCGTTTTCATGTTGGCCCTGGACCCCACTCTCTTCCAACCGATTCAG
TGATGATGGTGCCTGAAGCAGTACCCACAGCGGGGTATTTCGCTATAAATGCATGATATC
CTCAAAGAGTCTGGAAGCAATCTAGAGAGAGCTTTGAACCCCTCAGGGGGTACGAAGATA
GTTGGTAGGGTATCATTTCTTCTAGTGACAGAAGAATGTTTCAATCATGACGATATAGAA
ATCGCTGGCCATTCCTGCGCTCTGGCCGAGATACTCGGTAACCTTGTTGCGACGGCCGCT
GGAATTCTAGGATAACTGGCTTTGGCGTGTGTTGATCATAGGTAGGTCCTGAATATAGCG
GTGGAGGAGTTGGGTCATTGTGTGATGTAGTTTGTAATTGATAGGAGTTTGCGTTCTTTT
CAGATGTCGAGTAGTATTGGTTTGGCGAGTTTGTAACTGAGTTTCCTGATAGGAAGCTCT
TGATATGGTTCATGACGATCGACATGGTGCAAAGTCAGATTTGAGCAGGGTTTATTTTGA
GATGATGAGAAGCGGTGATGCCAATGACGAAGTAGTAGTGACGAATACAATGGAAATGAT
CTATTCGAAATACCATCTTCTTAATTGAAGACTGGGACTTTATATAAGACAAATTCGT
>comp4436_c0_seq1 len=679 path=[1:0-341 413:342-678]
GTTCATCATCATTTCTACTATACATATGCATCTCATATTAAGAAAACGTTGCAGTATTGG
AGCAGTGAACGAATAGTGCGTGCAGCTGGTGGCATCATCTTATCTCATTTACACCATGTA
CAGGGCCAATTCACTGCATACCCGATATCTGCAGTCCTGTCGTCATACGGCATCGTAAGT
TACTTTTTTCGTCCTGTCTCTTTGCCTGCCTTGCCCTGCCCTGCCCTGCCATGAGCTGAA
CTGGGCTGGTAATACCGAGCAGAGTAGCATCTCATACGGGCTCCCGGCGGGAATCCAAAT
GCTTCCATGTACTATCCACTTCTTCCCGTGCCTAGCCTCTGTCAGGTTTTCCCCTGCTTC
CCGTCTCCGCTAACTCAAGAGCTGAAGAGTCGAGGCCCGTGATCTGACAAACAAGAGCTC
CTCCTCAGCTTACACAGATGGGATGGATCACCAAAGAGGCTCCTCCCCCCGCCGAGGCAA
GGCCAAGCCCATTATCCCAAAGGTAGATCCATCTCCGGCCCGGCTTTCCAGCGCCGTTGC
TCCCGTAAAGTATACGAGCTCCCCAAAGCAAAAAGACTATGTGCTGTGCCAAGATGCTAG
TATATGTGAAGGATTTTCGTACTGTCTCGTGTGATGAAAATGTTGAATTCCCCGCATGAT
AGACCGTGAAGCAGATCTG
>comp4489_c0_seq1 len=489 path=[467:0-488]
TGTCAAGTGATAGATAAAGAAGGGTCCCAGGCTAAAAGAGGTCCCTGAAAGAAAGAATTC
ACTTTGGGGAAGGCTACTGGAACTCAGACTTATCCAGCCTGGTCGACTTGTTTCTATGTA
GACAGTCTATCATCTCGAAATCTCACTATAATAAGAATGAGATAAGAAAGGAGAACACCA
CATGCCTGCTGCTGAGCTGTCTGTACTGTATGAGGCAAAACCGGTTTCCACGGCTCTGGT
GGAACGTGGGCTTCGGATGATTGCAGATGGGTCTGTGGGATCAGAGGAGAAATCGTTCAG
TTTAACAGGGGTTTGATGAGCGACAGAGCAGCTATTTAGCCCCAGATTGCAAAAAGAAGG
GGTCAATTGAAGTCGGCCAGGGCTGGTTACGAACAAGACTACAAGTGAGCTGAACTTGAC
AGCTACAGTGCTCCCATACAGTGGAATTTCTTGAAACGAGCAGGACATCACCAAACTCTA
AGCAGCTAA
>comp4492_c0_seq1 len=562 path=[1:0-561]
GTTTGGTCTTTCTTCACCCCCGCTGGTTTATTTTCTCTCCTTCATCCACATCAAATCAGT
TGGCAGCACAAGCAAACAAACATCCAGACAATTCATCAATTCTCCTGATTCTTTTCATCA
CACAGTACAATCAAACAAACATCCCAGACAATAGTTCATCGATTCTCCTGATTCTTTTCA
TCATGAGCTCTGACGGCAACTCGATGCAAGGTGTCATGCACCATGAAATGACAAAGGCTG
AATTCCTGGCGATCCTGGACGAAAAGCTGGCTCCCATCCATGAAGTTCTCAAGAGCATTC
AAGCTCAGCTTAATGCCCTTTCCCACCGTCAAGAGAGCTTCGCCTAGCGTATCGAAAGCC
TTGAGACTCGTGCGAACCGCTTTTACAACCCCATGGGATAGATGCGAGGGTTTGAGGACA
CTATGAACGACATGAGGGCCATAAGGATGTTTCAGAGAACCGCATGACTGAGGTATATCA
TTACGCAGAGAGGAACGATTAGCCAGCCTTAAGCTATTGCTACTAGGGAGAGCTCAATAC
TACATAATTCTTTGATTGCGTG
>comp4497_c0_seq1 len=215 path=[181:0-214]
TTTGAGTTGCAAGAATCAATGGAAACAGTGCCACATACAAAAGACTCCAAACCTAAATTG
CCAAGCCATACTGTTAAATTATTCTCAACCATCAGTTGCAACTATACTCCCTGTGCCCCT
CTGAAATTTCAAATTCACCTCGTGTGACCCGAAACAGCCGGCTAGTCTGTTTCTTCTTCA
TGTCGTTTATAGTGTCTTTCTAGTAGGTCCTTGCG
>comp4515_c0_seq1 len=423 path=[1:0-422]
GCATTTTACAATGTATCAACCAACCTCCAGCCTTCAAATATCGCCCTATTGTACCATGAT
TGGAGAGCGCCACTTTTATGGCGACAATCAAACAATGACATGCTGTAAGTAGTACGGTTT
TGGCTGTAGTACTGAACAAGTTGAACACTCCCCTCTTAGTCTCCCTCAACTTCTCAAGGA
GGCTCAAGCTCAACTAATCTACCAACAGTCAAGCCAACTGATACTCATTCTCTAACACTA
GGACGAAAGCAAAAGGGGAGGAAGAACCGTGGCGTATTAGTGAAAAAGTGACAACACGCC
ATGGCAAGCTGAGGTTTGTGGTTTGTGTTTCTCATGCTTGTGCAAAGTGCTTGATATTCA
CTACGCCGAGCAAAGATATGCTACTAAACGTAATTGCACTTGGCAACAACCACCGAAGAA
AAG
>comp4546_c1_seq1 len=232 path=[210:0-231]
GCCACGTTTATTGGAAACAAAGGTGTGTGCGCCATAATATATCGGATGAGCCGGAGATCG
GTATTTGAAATATTATTCTATATCAAAATCGCCAAGTGAGGAAGTGGAATTCCAAGTAAG
CATCAAGTCCGTTTGGGGTTGAAAGATTTGCAGACCCCATGGTCATGAGCGAGAGGTCCG
GGTGCCATCCGAGACAGTCAATCACTTGCTATTGAAGGTCTTTCTCCTCTCG
>comp4554_c0_seq1 len=569 path=[359:0-568]
GCAAGTTTGAAAAATTGGGAAAGTATGAATGAATCGCCTTTTACATTATCTAGAGACCTT
GCCAAGGTCATCGCCAGCCCGAGACATTCCTTACTGCTGCCTCCAAATGTTTTGACCCCA
CCGATATTGAGTTCTCTGCCCCTTATATATGCTTATATCTGCATATTTTGCCGTCGAGCT
TGTAAGTTGAAGCTCGTCCAATTTTGTAACCAATTTCTCGTCACAACTCACAACATTGGC
CATTGTACACAAGGGGAGGCAGAGATGCGTACTACAAGCACAATCCCAGAGCATGAGTCC
TGCAATTTTGGAGCTCCTCGGCAGATCCGCTTCGTTGAAAACGTGAGGAGTTTGTTGAAC
GATAACTTATGAAAATTCCATACGCCACTTTGACGCCATCAACTGGCGGGTAGCGTAAGA
GTTCATCTCATTGGAATAGACATACTGTAGTTGGACTGGGCATAAGTCAGGGAGTTAATA
TTGCTCCCGCTGCTTGTATCTGCATGCCCGAAACTGGCACCCCAGAATCGGCTTCAATTG
TGAATGATGATATATGATAAAGAACCGAA
>comp4561_c0_seq1 len=495 path=[473:0-494]
GGCTGAGATCCCTAATCCCAATTGAGCTTCAAATACATCATCCACTGCAAAAGGCCGCGC
AAGCCGCCTACCCTTCTGATTTTTAAGCTGAATGCTAGCCCTCTTACTGCATCCTTCAAC
TGGCCAAGACACTACAGTGATTGCCGTGTTTCTTGTGATCAGGAAGAAGGCGAGTCTCAT
TGGGAAATGACCGAAGATCTGCTTGGTTGGGGTTAGCCTGGTTGCTGGGAAGAGAGGCGG
AGTCATGATAAATGAGCCAAGCTGAATGGATCACGCCTGTAACGTGAGACATGGGGGGGC
TAGCGAGCCTTGAATTGGCACTCTGATTCAACGTAAAGAAAGGGCATTGTTCGACAGAGA
CAAATATTAGCTGTCTCTTGTTAGTTAGAAGAGACTCACTGCGCAGAACACATGCTCTGA
ATAGAAACACGTTACACAACAGAAGCCAACAGAGTCACATTATGCGCAAATTAACGCCCC
AAAGCCCAATTATGC
>comp4596_c0_seq1 len=384 path=[362:0-383]
TGAGAATCGATGGCTGAATGACGTGTGCTAGTGTTGTCGCTGGTATTCGGCCCTTCTTGG
CCAATTTTGAGGGGAAATAGGGTTGGTGATGGACTGGGGCTGGCTAACGCGGCAGACGCA
CCTCAGAATGAGGAGGCGGGGAACTATCGAATCTGGGGTTGATATTATTGGGAACGCAAG
TTATGGTGTTGAGGATGGTGAATTGAATCGGTGCGAATGGTGATCATGAAGAGTCATGAG
ATTATAGAATAGTATGCCAAGACTTGGCTGTGAAGACGGGCGACGCGATAAGCGCTAGAA
GGGCGTTATCGATAAGGAGAGCGTTACCACTGTACCAGTGATAAATTCAGCATACCGTGA
AACGCAAGAAAGTGATTAAACCCG
>comp4607_c0_seq1 len=880 path=[1:0-879]
GAACTACTGATGAAATGTATGTCAGATGCATTTCTCAGTAACTCCCATACTGTATCTTGA
ATGACACATTAGTCCATTATTTCAATGTATCCAACATCGACTCCATGGCTGATCGATTGG
TCTTCAACACGGCAATAACACTCCGGAATTACGATCTTGGAACTCATCGATATGTCACCG
AGAACATGATTTTTCACCAAACTAATTGCATTACTCCCGAGAGATGGTAAAGACATTCGA
TATACTGGACTGCGGTTTTGGTTACAAGAGCTTGGGAGTCAGTCGTGGTTTGGTGAATGG
GTCGTCTTGAGTCATGTTGCGATACTTCGCCCATGACCCACGAGCAAGAGTTATCACACT
ATCCTCCGGATGCGGCAACTACTCGACTACAACAATAACTATTCTTCTTCCGGTTGAACA
TTGAAGTTTATTCACGGTTTGGACCTCGTTTCTTTACCATGACTCCGGTGTCAATCCATC
ATGAAAAACTCTTCATCGCTTCTGTCACTGTCACTGTCACTGTCACATTTAGCGACCGAA
AGATATCGCGAGTTCCAACAAGGTTCCGCGGCACAAGTTCCCCTCAGGACAGAAGTTGAC
GTTGTATTATCACTGGAGACCATGGGGAGAAGAGGTAAGAACTGCAATTGGCGTACTGAT
AGTCCTTCAAGCGAACTTCGTGGGCCATTTACTTCATGAGTTTCTGTATATGTATGACGC
CACCAAAGTCTGTCACGGTCTTGGCATACTTTGATGCCTTTTTGGGCTGTGATGAGAGAT
GGTCGCAAGAGGTTACCTCGGATGTTGGACCTTTTGTCGTTAAGCGTTTCCACTGCAGTG
TGGACCGACCTTTGGACTTCTTGGAATCTTCATGATAAAC
>comp4611_c0_seq1 len=461 path=[1:0-460]
GTGAGAAAAACAAGACCTTTTCATACGGATCACAGCATTGCATCTCATTTACGGATACGT
CCAGATCAACAATAACACAAGACAAGACTCAGGACCCGTATTGGGTGAATCCCGTCATCG
TCCAAGACAATCCGCTCTCATGCAAGACACCTCAAACTTGTTTGTCCGATTTGCTTGTCC
CCAAGCAAGCCGGCTTGGTCTCATTTGCCCTGTGGCTTTTCGTAATCCGGGGTTGAAAAA
ACGCCTCCTCCAGATCCCCAAGCCCAAGGTGAGAGTCAGAAGCCAAAAGGCGAAAAGTTA
CGAATAGCAACCACAATACCAATTACACCGTGTGCGATTCGCTGCCGTCGCCTGGACCAC
AGCCTCCCTCCCGCGGGTCAAGTTACCAAATCACGGGCTGCGCGGGCGGCAATGGGACAC
AAGTCGCAGTCATCAATAGAGTCACAAGCTGTAATAAGAGC
>comp4617_c0_seq1 len=225 path=[203:0-224]
CTGAAGGACAGCAGCAGAGTGGGCTGAAAAGCCAGAGCCAGAGACGGTCAATCAATCAAC
TGAAAGATAAGACTTGTCCTTGCACCAGGTCTAAAACCCGGTGAGAGAGTTTAGATTAAG
CTCAGCTTTACAGGGCTGCGCTATATGCAAAAGAGAAAGCGGGGAGATGATTTGGTCGAG
ATTTGATTGAGAGAAGCGAATAGAAGAGAAGAGTCAACAACTGAG
>comp4620_c0_seq1 len=237 path=[1:0-236]
AGCAGTTATTGGGATCTTGGCATCCAGGCCACGGGCTTCATTATGTTTCTCTCGTCACTG
AATCAGAACCAGCCGATGTCTCGGAAAAGCAACCGAGGATGGGGACCATAGGCCGCTCGA
TATTGAGGGTACCGGGGATTGTGCTAGGCTAATTGAATGCTGTCGATAGCGAAAGCATTG
CTATGTAGTGATCTACCAGAAGATCTCCAGCGACCAGTTTTGCGTTGAATGCACGAG
>comp4624_c0_seq1 len=476 path=[674:0-475]
CAGACTCATACATACGTGAGATAGTCTCCACAGGAATATTCGTGAAGTGTTGAGATAAGG
ACTATTCAAAGTGACATGGCCACGGAAGTTGGTGACGATTCTTGGTGGGGCGTATTGGTT
GGCAATACGGAGTGGCAGTGGCCTTGGATGGGGCAGAAGTGACCACTGCTGAGACTCTTA
ACACAAGGCGAAGCAGGAAACGCCGAGTCGAAAGCTCGTCCCGTTCGTTGTCTTCTGGGT
TTGATGAAACGGGGGTGCCTAATACTAATTTGATGAGGAGGATTTGGTCAAGTACCGTAG
CGTCTCAGTTCGGCAAGGACCACCTACCTATGAATAGCAACGGAATCATGGCCGTGATGA
GAGGATGCGAAGTTTGATGCCCTCATAATAGACGTATCGCCGTCAGTAAGGAAATGAGAC
CCAGCCAACAGGAAACCGTAAATTGAGAACCCCAATCACGTTCGTGGCGCACAGTG
>comp4634_c0_seq1 len=244 path=[375:0-243]
TCAGCGACTGGGCTTACTTAGGGTTATTCTTCGGAGGTGGAACGATCTCTATTGGTAGCG
ACGTGTATGGTTTCGTTACGGCGCCCGTGGTAATTGATTCGAGGTTGCCAGCCGTTTCTG
TAGTGGAGCAATATATCTCTAGGGGTGCGAGTGTGAGACTGGCTGGAACTGATCCAGGCA
TTATGAATGAAGCCTTGAAAACTATTTGTGAGACTGGTGTTTTTGTTGGTTGCGGAAGTC
ATAG
>comp4645_c0_seq1 len=375 path=[673:0-374]
GGCGCTGTTTGGTATTAATGAGGGAATCGGTTTCAGAAGGATCGTCATTGGCTGTGCTAA
ACGCAGGTCCCGAGAGAGACGCCTTGGTGCCTTGGTGCCTTGACGCCGGTTCGCGGTCTA
ATATGTTGAGGCTCAACTGAAGAGTTCGTGTCTATTGTAGCACACATAGATGACAGAACC
CGGTGGCATAGTGTGTATGATGTACACGACAAAGGATTAAGTTGATGGTCCTGCAATACG
ACATGTGCCAGGCGACACTGTTACAAAGAATATTTCCAGCTGACATTATAAGCCGAGATA
GTCTTTGCGCACCCATCATATCTGTGAAACCGAACAAGGCAACATGACTTATAGGAGCTG
AAAGAAGAAGTGCAG
>comp4716_c0_seq1 len=221 path=[537:0-220]
GAGAGATTTCTGTTAAAAAAAATTAAAAATAAAATAAAATAAAAAGAAGAAAAAAAAAGA
AAAAAAAGAGAGAAAAAAAATAGATAAATATTTAAATGCAAGGTACGCAATGCGCACAAG
TAACTTAGAGCCAAGGGATACTAACTTGGGATCACCGATCTCATACTTACAAAGGCACTT
GGTTATACTAGTATGTCTGGTAGAGAAGAGCAGCACATGTG
>comp4753_c0_seq1 len=370 path=[1:0-369]
CATTGGAGGAACCGGTCGCAGAACTGTGACCTGACAGCATACTATTCTCAACCGCTATTG
GTCACGGCAGCAACAATTAGCAGTTGGGACGCTATGTCGAGAGTACCAGTGACTGGGGAA
AGTACCCCATCACGTCGGCATCTTCCATCATATTACCCAATACGCCACAAACTTGGTATA
AACGCAACGGTCCGCTAACTTGAAGCGCCTTGTCTGGTGCAACGTTCCAGCAACTTCTTT
TCGAGAGACGTAAGCGTGGGCAAGTTTGTTTCTTGACGTTAACAGCAAACATGTTGTTGC
CAAACTTCAAGTTGCCGCACAAAGAACCCCCGAAATTGGATACTAGATACAGGTGAATCG
CAAATGGAGG
>comp4756_c0_seq1 len=836 path=[1:0-835]
AACAACAACCCCCCCAAAAAAACACCAACTGCACTGCCCGATGTCGAATGGTAATCCATT
TCGAGCAACCAGTGATGCTTGCCGCGTATCTAACGGCCAAGGTGCAGCACCAGATAGATA
GACTTTGGTGCCCGTTGCAGCAACCGAGGGACGGAGCCTAAACCCCTCACTCATCTCGAT
AATCGGGAGCTCGTCAGTTCCCTGCTTTTGCTGTGTTGTGGTGCGCTGTGCTGCCAACCG
GGGATGCATGGGAGGATGAACCTAAAATAAAACACATCCCAGCTCAATGGGGCCAAGAAA
AACGTTCAGATCCAAGATCCAAGATTCAAGATTTGGGCTGGGGCCTCTTGACTGAGCTGA
GGATTGAGACAAGGCAGACAAAGGAAACTTTCCCCTTCTTCATAGCGTAACCGAAAAGTT
GCCCTCCAGAAGCGCAAGCATGGCCAATAACCATAGAGACCAGTATCACAGATCGCGATG
CAGGAAACCACAAGAATGCAGGGTTCTCAACGGTACTCGATCAAGACCATTCTCCCCGCG
GCAGAGGACCCTAGTTTCCCATCTGTCGCCGATCTTGCTCTTGTTTGTGTGTACAACCTC
CTCTTGTCACTCTTGGACGGTCCGCAGAAAACGGAATACAGCGCGCGCTCGAAAATGCAC
CTAAAATCCGTTGTGAGTCGGGGGTTATCGTAAGGGGTGTCGTTCTCGCTTCTCTCTCGA
CTCTTTTTCCTTTCGAGATTCTGGCTGACGAGGACGATCGAGACAACGCTGCAGTTGCAA
CGGCCATCGGGTGAATCAACTGGCACATCGACGCTACTTAATAGTTGAGAGGGAAA
>comp4758_c0_seq1 len=487 path=[465:0-87 553:88-182 648:183-486]
GCGAAACCTTTTATCTCATTGTCATTGGCACATTCCAGCCTCAATAGAAATGCCAAGAAC
GATCTGACTTCGAATATTGAGGCTCAGCGGTGAGTGGGAGCATTTCATTTCTCATTCCTT
GGTCAGCGACCGATGGCATGGAAGATACGGGGTAAATGACTCGACTACGCTGATTCAACC
CAAGATCAGCAGTATCGACAAAAGCCCAATTTTGAGAACCGCGCGAAAGAGAATACAGGA
CGTTTGCAAATACGGTTTTTCGCCCCGTCTCTCATGCAACCTGCCAAACACAGGAAAAGC
TAGGTACAGCCGCTTGGACAAGAGATGTCGCTGTGTCAGTCTCACTGGCCGAGCACGCGG
TTTCCAACAGACGAAATGTCATTTTAAAGCAAACGGGAATAAGAGACCAATTTTAGTGGC
ATCTTTTCTTGGACAAATACTGCAAACGTACGTAAATGTAAACGTACTATATCTCTCAGG
ATTGCAG
>comp4762_c0_seq1 len=1312 path=[1554:0-1311]
GGTCATTCTGGTGTTTCGAGTAAATAGCCTGATATTGTATTTATTACTGTTGATATCGGG
CGAAAAACTTATCGAAATAAATGTAAGCATTAGAATGCCGGAGTCTGGTGCTTATTACAG
TCAACAAAAGGAAAGTAATTGAACAACCTAATATACCTGAGAATATCGTATAAAAAAGCC
ACGGGTATAAGAAGAACATGAAAAGATCAGTATAATCGCGGGTAAGAAAAGGGATTATGA
ATGGTGCTGGGAAGAAAAAGGGTAAGATGCACCACAACAAGGATACAACGTGCCATAGAG
ATACATGCTTCACTTTATACTTTTGTAAATCTGTCGTTCTTTTCACGATAAAGCAAGATA
TCAAAAGCAGAATTGGCTTCCCGCATAATGAGACAATTTGCAGTTGGCATAGACTTGTGC
ATGACTTTTCATTGGCATTGGGTGCGAAAAAGTGAAAGCATAGCAATACAATATCTAAAA
GTATAGCATATAACAAGAACGGGATAAGGCGTCGCAGCCGTCGGTATCGATCTTGGGTCC
AGTGCTGGATCTGAGGACTAAAGCGAGGTGACTCTGAAGTCACAACTGGCATTCTCGTTA
GCCGTTTCGATAAGACCCATGACGGTTGATTTGTATTGTTTTCGGTAAAGATAACTGTTG
TGAAAGCATCGTCCCTAGAGAGACAGCGTTGCCGTAAGTTCTTCCACGCTTCTGAGACAG
GCCCAGTTTCTGGATATTTTGCATCATCTTCGATTAGACTTGAAGCCTTTGACCCGGCGA
CTATGGGCTCGAATGGGATTGGAATCCTTATCGGAGTGGGTAGAACAAAAAGGATTATAA
TGAGGCCGACTTTCAAAGCACAATCCAAGCTACCACAAATAATAACTGGTCGGACTAGAG
ATCGACCTGATGCATTCCAGACATCAAAATAAGCACGGGAGGCGGTTCGTGATGTTGAAC
AATACTCTTCCAATTCTGGAAACGGGCCTGTAGCTTCAAGCTCTCTCACCAAAAGCCCGG
CTTTGACCGAGATTGCTATAAGAAAAGCCATGGTCGTACTTGTCAGCACAATTGATAGCG
TCTTTGCAGTACGGGCCCAGCGTTTCTGCGAAATCAAAATGGCTTGCGGAAAGATCTGAA
TAAATTGGAACATCCAAAAAGCATTAGCAATTTGTGAGATAACCCCTGATGTATGATCTT
CATGTGCGGTCCAACACCGCAGTGCATAGTAGTAGTCGCCAGACTTGGACTCAGCGTAAA
TTACGTCGAGGTCAACTTTCGATGAAAGGTTCATCAATTCCACCGAATTCAT
>comp4772_c1_seq1 len=1001 path=[979:0-1000]
GGATCTCCCTCTCTCTGTTGTTTGCCGAATCTCACCTCGCCCTGTAACATCCCGCACCGC
CCACTGATCGACACTCTTCCTTTCTGCTCTGGGCTATACGGTGCCTTCAGCTCGCCAATC
TAGCAATGAGTTGAGATCCACTTGATTCGTAGCCAAGATTCAGAGAGGAGAACTTATCCT
GGTCGTAGCCCGTTCCAGACGCAAACGTCAAAGATGCCTAAGCCATGTGTAAGAAATTTT
TGCTGTGCGGTCTTGACACCGTGGACCGGACAACTCGGAGCCGCGATTTTTAATCTTTGG
ATCTGGGACACTCCGGTGAAGTTAATTGGCACGAGGCATAATCTCGTTGAACAATTGTGA
GATTGATATGAGTTTGATCCACTGTCTAACGCATCCGGTGACATTAAGGTCGAGTTGAAG
ATCTTGGCGCTTTTTCCACATGGCATCGCGCGCTAAGTTTTTGACAGAGTGGAGGTGGCT
GGCTATTATTATCCCGTGCATGCGCGAAACTCGTGCTCTTGCTGGTTGAGAACCGCGATG
CCGGAAGAGGCGGGGGGTTTTGATGCGGTGGTTCTTTTTTAGCGGTCTCAGGTTGAAGGA
ATTGAGATCTACTATGTAAGCGGAAGTGCTGCTGTACTTCGTGTTGGTCGTCAGTCGTTG
GTGATTGAGCTTGAGGTCCGGCTCCGTGTCGGCCGACGAGGGGGGTCGAGACGCCGTGAT
GTCGGATCGTGAGTCAGGAATTGAGATTTGATGAGAGGCAGTGAAACAGAAATTGAATCT
CAATCAATCGTCTTTTCACTTTCGGCGGATTTGACGCCGCGTGTATGAGTTGGAGTGAGA
TGAAGTGAGGCGAGCATCTGAGGGCTGGTTCAATTGCGACCACGCTGCTCGTCGTTCAAC
ACGAGGACATTATCGCAGAGCCGCATATCGCGGATGCAGCCGAGCAAAGTCGAGCGTTCA
AGAGAAATAATTAAGAGCTAAGAGGTCTAAGTTCTTCATCA
>comp4818_c0_seq1 len=804 path=[782:0-803]
AAATGTTTTTAAACCGGGCATACGACTATTATGGCTAAAACAGATGATAACCATGAAAAT
GACAGCATATACTTAGTGGATTCCATCCAGGATCACTTCGTTGATGAAGACGGCTGCATG
TATTTCCAAGTGAAATGGCAAGGCCATGAGAGCAGCAAAGAGTGGACGTGGGAGCCCCAG
ACGAATCTCGAAATTGAAGGCGACATGTTGGTGAAAGAATATTTCGAAAGCCTCGGCAAG
AGACGGAAGAGAGTCCGAAGGTCTGCGAAGAAGCAACCAAGTTCATCCGTCGCTACGTGT
GGCACTGAACGTGGCAGGAGGAATGAACGCCATCGAACTGTCCCCTCAGGCCGCACAGCA
AAGTTGGCGTGGAAACCTCCACGAGGTAGTTGGGAACATGAACCTTTCCATATCGACGGT
TGCGAGGGAGATAGCGCAGAAACCCTGATGATCTACATTACCTGGCTTGGAGGTCACAAG
ACCAGGCATAAAGTGGATATGCTCTGCAAAAAGTGCCCCCAGAAAATGCTCCGTTACCTT
GAACAATATGTGTCAATGTCGTGATGACATGTTTCGAGCACCTTTACGTGAGCACGACTC
GCTAGATGGTGGTGCGGGGAAGTGGAGGATATGTCAATGTATGCAGTTCAGAAAGGCCCA
TTTGTACCGAAAGCCTTGAGGATTTGGCCTTGAAATACCGAGAGACTAAGAGGGTGACTG
CGAATGTCCGCAGGGTTGAGGAACGATAAACAAATCAACTTCATAATAGTTATGTACTCT
GATCTCGCCGCCAAGAGATATGAG
>comp4820_c0_seq1 len=646 path=[624:0-247 872:248-645]
GACGAAAGCTTCGCTTGAAAAATAAGTCTACAAAATTGTCACTTTTTGTAATGACTTAAC
TCTATTCTAACTAGGTGAGCTGGTTACCGACTGATTACCATAATCTGATTGGTCTAACCC
CCTGTTGTGGCCGCCTTGAAGGCTTATGACAACGTAGGAAATATGCCTCCCGAATAATTG
CTTCCATGAAGCGTGTGCATTTGATCCCTTCCATCCCGTGAAACTGCCTCTCATCCCCCA
GCCAGCGTAAAAAAAACACCGCCCTATCCTTAATGTTAATACCAAGCTGACTCTGTACTA
TATCCCCAACTCGCCAGCTCCGTAACCCCATTAATACCATCGGCAACAGCTTATCCTTAT
GTGTACAACCGCCCTCATCCGAAACTGGCCATCCAGGACACTGGGAAACGGGCCAACGGC
GGCAGCGCCATAGAGGTTGAGGCAGATGTCAGTGCAGCCCGTGGCGGTGAACTAGCCTGA
TTATCATGGATGGACTAGAGACGGCCGTGATCAGATTCGTAAGGCCGCTCTGTTCATTTA
TATCGTCAGCCATCTTTCCTTGTCCCTGGCCAGAGACGTAGCTTAGCTCCAGAAATGAAA
CCACACTTTTGTCTCTCTGTCCCATCCTTTGCTTTGTGCGTAAGGC
>comp4844_c0_seq1 len=973 path=[951:0-972]
GCTAATTCCAACACCCCATAATCATAGTCATATCGATCCTATTCTCAACGACACCGCAAG
AATCGGCGAAGTTGAGAGCTGTTGCAGCCTCCATGATGGCAGGATGGCCTTGCCAAATAC
TCCTCCACCAGACTATCAAACGCCGCGCTTCCCGTCCCTGAACGTCCAGACTCTATATGA
CACCACTGCAGACAAACAATTTACCCTCTACTATGTCTTAGATGTTTGGCGATTTACTTT
ACTATGGACGCTCATTATATATGCATGCTTCCACATGGGGGCAGTTCTGATTGCCATGTT
TACCCACGGTTGGAAGAAGTCGTCTTGGAGATATCTATGGGCAGTACCTGTCATCTATCT
CATTATTGCTGGGCTTGAGGCTGTCATGGCCGGGAGTATTGTTGGCTTAGTGTTGGGAGC
TGTTTACTCTGCTGGATACTACGAGATGAACACCTGGATTCCTTGTACCTGGGGGTTCAT
CAACGTATTGGTACTCATTATTTCCTCTTTCTCAATCCAAGGCGGACTTTGAGGAGGGAC
TACCAATTACATAATACTCCATCTTCGGCTGGAGACCAGCTTCGATCCGTCGCAAACCAC
CGATAGCTTACTACGTCACGAAGGTGGCCATTTTGCGCTCGATTCTCTGCACAAGAAGGG
CTACGTTCTAACTTTAGGGCATATGGAAAGGCCACCGATTTCACACTACGTATTTGTCTG
AAGGCCAGCCCAAAGTAAGCTGCTTTGACTTCGAATTGCGTTCTGTCGAGTGCGCACTTT
GAGCATTGGAACTATGACCATATACCATGTACAGGAGCATTAACCAACCGGTGGAAATCT
TCGGAAGAAGTACAACTTAGGGCATCGGTGCATAGCTTTGTTTACAATATACCCATTGTT
GTTTCTAGAAGCAATTCCATGCAAATAGTGTATATCCAACCATGAGCCTTTGAAACTTCA
AGACTTAATAAGC
>comp4845_c0_seq1 len=206 path=[290:0-205]
GTATCCTTCCACTGAAAAGTTGTTGTCGACGCGCATTTTTGGTCCGAAATGTCGTGTTAG
GGAAATTCCCAAGTCAGTTCTGGCCGAAGACGTGATATTGATCGTGGACTGTCACATCGG
GTCACGTCGCCAACAGTCCATACAGCGACACACACCACAATCGGGTACGGGGCGCGCTCC
GCATTGAGCTGGTTGAGATATCACCA
>comp4867_c1_seq1 len=429 path=[429:0-428]
ATCTCACCCGTCAGCATCCTGCTGGGAGAATCTTGCAATACCAGTCCTATCAAAGCGCCT
AAACACCCAACGACCTAGAGGCTAGAGGTGATGATTCTCTAGGAATTGGTCACAGACCCT
AGGCATACCAAGAACAGAGTCGAGGGTGATCACCCGCCAGTCACATCATTTGCGCGTCTC
GTTTCTTATCCGCGGACAAGTCCTCGGTGGTTCTTTATTATTGTAAGAAAGGGATGAATT
GTCATTCCGCAATCGTGTTCACGGACGAATGACGGACCATGGCGGACCAAAGCTGGCGGA
GTTTGCAAGTGCCGATGCGCTGATATGAGGCCATATCCAAGCGGCTCTGTTGGTATTGGA
GGGCCAAACTTTTCTGCTGACGAAGCGACAGAGGGGTTGGTTGGAGATCATCTTGGAACT
GACCTTAAG
>comp4871_c0_seq1 len=281 path=[1:0-280]
AGCATGATGAATAGGAGAAGAGTGTTATGATTCAAGGTGTTGCGATGTCATGTTAACCCA
TACAACGTTAAATTGCTAGTATACAGAAACGGTATCAAGATTCGAAGGTTCAGGGGGATT
AGCAGTAGTGAGCATGGACAAAGTCCCCTGAGGCTGAGGCTGAAACTGGTGATGCTGTTA
ACAGGTTTCTATTTTGACGATTCCATTGTTGATGAAGCTATCCATGACAGTTGAATACCC
AGGTACTGTATGCACAATGATGTGTGAATGTGAATGTGAGT
>comp4899_c0_seq1 len=555 path=[533:0-401 935:402-554]
CGGTCATGGTGGATCAAAGGCTTCCAATTGTTGCGCGGCCCCAGCTGCCTACCTCGACAT
TCAACGTCTCAGATGACAATACTGACGATACTTGTGGATCAAGTTTTGACTCACTCGCCA
TTTTCCAACACTGATGCTATTTTGCCCATTGTAATTTCTTGAAGTATCTTATAAATCCTC
CCGCCTCTTCGCCATCTTGAATCTCGAATCATCCGGTAACCCACTGCACACTGCTGACAA
ACATGATGGAACGATTTATGTCATTGAACTTGTCGGCAAGGTGGAGGAATGGTGTCAACC
TGGGCCGTGCTATGACTCGGGGCATCTAGGGCGTATTCAAAACACTTCCTCTCGACCGTG
AGGTACTAGTTGCAGCTATTCTTCGTCGGAGCTTCAGGCTTCTCATGTTTATCTATCATC
CAGACTACACTGTCTGATGTTACCCTCAAGGAGCAAGAAAACTTATGACATTCGATAAGG
GTGCCAGAAATAATCAGTCTAAAGACCTGCGAAGTGCATACTAAGCTTGTTAAGTCTGTC
CTAAACTTATTCGAG
>comp4913_c0_seq1 len=409 path=[387:0-408]
AAGCCCAGGTTGCCTGCTTCTTTAGCCCCTTCACTGCCTCGTATTTTCGTGATGGATTTG
CGTTGTTTAGCGTCTGTAGATCGACTGCATCCTTGGGTGAAGGCTTCGCCGCCTCGATAT
CTCTTTGAGGTTGGCGATGGTGATACAGTGATTTTATGAGCAAGAAAATAATGATAACCA
AAGGAACACCGATGACGCCGCCTACTAACCCAAAGAAAACTGGTGTAGGCGTCCTCGTGG
TGGAGGCATCGTTCTGATTTGTTGAATTGCCTGGGGGAATATAAGTCATGGATTATATCT
TTTAATGATGATTTTGTGTTAGAATTCTGGTGATGCCGAGTAGAATAAAGCGAGTTATAA
AGGCTGCATTTTCCATTATATTCTTGCTTTATTAAGGGATCAATTGCGG
>comp4931_c0_seq1 len=272 path=[149:0-271]
GTCCAAAGGGCTGAGATTTGGAGAGTGCCGTCCAGACCTCGAGATCACAGGCTTCTGTTT
GGCCCAAAATCAAGGCCAAGAAGCCGTTTGGCAGCACAAGCTTGTGGGGCATAGAGTGAG
GCTCTAAGAGAGGTTTTGACGTCTGTGACAAGCTGGAGATAGCTTCAGGCAAGGAACCAA
CAAAAAAGATTGACGTCGAACGCAGCCTTTTCGTTTGGCTGTCCCTGGTTGGCTAATGAC
GCAAATGGCATGGAATGTCGGTGATATCTCTA
>comp4936_c0_seq1 len=498 path=[1:0-497]
GTGCTTGTTGGTGGCAGTGTCGAATTAGCCGTAAGACGATCAAACTGACTATGTGGCTCA
ATAAGAAGCTGGGGGGATCCTGAGCGTCGGAGATGCCAATGTGAATGGAAATGATGCAAT
TGAAGAGGCTGATTCTGCCCCAGTAAGGATTGAAGGATGTGAGCACAAGGCAGACCAAGC
GTTGTAGTAAAGACCTCTGTACATATAGGGAGGTCCTGTGATAGCCGTTGCCGCTGACCG
TCAACCTTGTGTAAGGCGTAGTGTGAGACCCAACCACGTATGTTGCCGTACAGAACCCCA
GACAGTCGAATAGGTGTGCTAATATGCTGTCTGCCTTGAGTGGCATCGAGTTCGGAGATC
TGATTGATCAGAACACGCCTGATGGTCCTCCAAGCCTCAAAGAGGTCAGCCTTTGCGTTG
TCCAGGTGAGATTTGATGAGCTGATGAATGCCCTCGCCTCGTGATGTGACATATTGCTCA
AAGTGAAGGTATTGGTTA
>comp4953_c0_seq1 len=492 path=[470:0-491]
TCACAACAAGAAGTTGCTTCTGCTACCTTCCTGTTTACACCATAGTCGCCGAGATGCTGC
ATCAGCAGGATACAGCGCGTCTATCAGATGGTATCTGGTTTGCGCTAGAACGTAGGGACA
CTGATCTTTCTTCGATTTCTCTGACCACAAGCAAGCTTTAGAGACTCTTCTACAGCTTCT
ACCATAACCAAGCCCCCCTTACTCAGTGACAGACCATATTTACAACTTAAGAAGCAAAAC
AATAAGGGGCCAGGCATTTCAAGCCTGTCTAAAGCTATATAAATTTTCGAAATAGTAATC
GTTGGGGCCGCTATTGACTTCCTTTGTTGTCTAGATCTTCATTATGGTCGCCCAGTCTTA
GGTGTGCCATCAAGGTGATTGAAAAAGGCGGCTGGCATGTTTTGATTGACTCTGAAAATT
CTCTCATAACCTACAATCTGTTACTGGCAAGTGAATCTGATTTAAACTCTGTTTGGAAAG
CGGAAGTTGGGG
>comp4993_c0_seq1 len=888 path=[1:0-887]
CTGCGCCGAGGGCAGTGGAGGACAGAGCTCCCTGAACTCCACTCTCTTGTTTTCCCCACC
ACCTTAAACTTGATGCTTCCCATGCCGTCCATTCGCAACAGACCTCCAATTGCTCTTCTA
GAGTCCTCCTTTGCGTTAATATCTTGGCCAACGATAAACAACGCCTTGACGAACTTATCC
ACAATATATCAAGTATCCATCAATACAATTTATCGGCAAATATCGTGAACTATCCGTCGT
CCCTGCCTCTATCATGAAGCCACAATACGGCATGCTCCCAGAGTCACATCACACGATCAG
TAAAGTTACCTTACTTATCCTATCCTTGGAATCAGCATGGCTGGCAAGCGCCCTTCTCCA
GACTCCACCCCTAACCCATGAAGACCCCAGAGCATCTCCTTATCTAGCTTAGCACATAGA
GGTCTCGAACTACCGGCATTCGGTCTTGTTCATCTACCAGAAGAGGAATCAAACCAGGTG
AGGTTTGCGACTCAACATCAATCAGACGAGCATCATTATAGCGGATAAGGTCACTAAGTG
ACAAGGTTACACCAGACCCTTGACCCCTCACACGATATCGTCCCATGAAGATCTTACTTT
ATGTTCCCAACCTCATTATCTCGTCGCGGATCACCATCCTATATAGCTATAACAATCAGC
AATTCTGTTTCAGGAGCTGTTTCAGAAGACGACGCTCGCAGAAAGTCATGTGCACCGGAG
TTCATTCTCGCCCTACCCTCATGTTTTGCTTGAGTGAATCTTTGAAGCGAGCCTTGGTGA
ACTTGTAACAAGAAATAACGAGGGTTTATAAAATCTCGATAGGTCTTTATACTGAGCCTT
AGTGATTAGCCTCTTCCTTGCGTGTGTATCTAGTATGAGAGTGAGAGG
>comp5037_c0_seq1 len=387 path=[365:0-386]
AGTCGGTGTCTTTTCGTGAGAAAAGCCATTATTCGGGATGAATCTTGGCCCAAATTGCAA
CCGTGCCCTGCTTGGTAGATCGAACTGGTACCAACAATACGGTCCAGGGGCTGCGACATA
TGGATACTTCCAAGCCTCATCTGGCTGTCTTGCCGTACACGATCATTGCGCGATAAACCA
GCCACACGGAATGATTCTGAGTTTTCGTGTTGAGAGACATCCCCTGTGGCGAGGGCTGAC
GGACTGTCTCAGTCCCTAAAGCTGCAAGGAGTGTTGTACTGGCATGAGTTGAAGATATGT
CTTATGGAATGGCCCCTTGTTTAGTTCATGGATCAAGATAAAGAAGCAAGCCGAAAGCAA
GGACGAACTGTCCTTCCTCTCCCATAT
>comp5051_c1_seq1 len=988 path=[966:0-987]
GGCTACTATGCTTAGAGAATACGTACCGGGTCCAGAGAGCGCATTCAACAATGAATTCGC
CAGCGAGGAGGAGCAGTTTCCCATGCTGTCCAAGGACTACCATATAATGCTGAAAAGTCG
TGACTCTCGAACCATCCATTTACAGGATGTACATAAAACCATACTCACCATACTCACCAT
ACCCGGAAAGACAGGTATCGACTTGTACAAAATTAAAGCAATGAAGTCAAACTCATGGCC
AATCAAGTGTACTTCTCCAAAAGAACAATTCCACTGTTCTGCCAAAATCTCGGCGTGCTA
GGCATCAGATGTGACAGCGAGATCACTCCTCTTACCCTGGAACAGCCATCCGTCTTGGCC
ATGCACAATATCTGGCCAAGACACCAACATCTTCCAAAGATAGAACAGCCAGCTCTCTAC
CATCTCTTAGCCTGAATAACCACCTAGTTCAATGGCTTGACAGAGCTCGACAATAGCATT
TTTTATCTCAATTACCCTGCATCCCACTGCGACATATCCAGAGTTCAACCGTGAACAGCG
GCATCGCCGAAGTGGCCAAAGCACAGCGTTACCGTGACATAACCAGCGCCCGCAACAAGC
CCCAATGCCAAGGACCACCCCACGACCCCCGATTTCTGCCAACTCGTTCGTCTTGGCGAT
TTGGAACTTCTAGATGCATTTGTATTCGGCGGGCGAGGTGTCGTTTAGATAAGGTCAATC
CGTGGGGCGAACAGGTCATTAAGCGTAACAGCCTTAGTCTTCTGACGACATGATTTGCAG
AGGCATTTGCGTCTGGTCGGAGGGTCGTGAGCAATACGGCGTAGGTACAGCTACATGCTG
CAGGGTCGAAAAGCCCAGAGATGATAGGGGCGACGGGATCGACGGGAGGTCACGTAACCG
AGGCAGATAGGGTAAGCTTCATGCTGTACCTAGGTACTCTGTACCATAGGCAAGTAGCTT
ATGAACAGCCTGAAGTGTAGTGGTCCTC
>comp5057_c0_seq1 len=274 path=[252:0-273]
TCCAAAACCAAACAGCCTCTCGTCTCATATCAATCTTCTCAAATCCATCAGCATCCTATC
GTCCAGTAAAGAGCAAGTTAACCGCGCAAGCAAGGAGCGGTTTAAGAAGCACTGTATGTA
CATATTGTGCCAGTGCCGCAACCGCTTTAGACGTATTCAATTTCCATTTGTTTTATGTTT
CCCCTCTACTGGTTTGTCGTTGTCCCGCAAAGCGGTCAAATACCGGTAGACGGTTACGAG
TGGCGTGCACCCTTTCATCAGAAGAAGCCCCAGG
>comp5058_c0_seq1 len=729 path=[1:0-440 442:441-728]
AAAGAAAAACATGGCGTAGAGTAAACCTTGATATTCCTCTGCGAAGCCCTGTGAAGGAAT
CCTACAAAGAAAGGAATATATTTCTGGTGCCATTTGTCCTTGGTCCTTCGAACTCTGAAC
GTAGACTAGCTTGGGCATTTTTCACATGTTCAATCTGATTTACCACTCTTCAGATTCACC
TTCTTGTCTTCCTTGATTAGACTTCAACCAGTTTGTTTGACTATGACCTGACCACCAGAG
TTCCATGAGATATGGCCTCCATCCAGCTTGTTTGCATGGCTGCCCTTGCAAGCAATAGAA
TTGTTCGATATCGTTCAGGGTTCTCAACAGCAGAAGCTCTGATGCACATACGGAACTGCA
CAACAACTTGCTCAACAAGCTCCGTCATCCCAAGAAATCGAAGGACCGGTTAAGAGGGTT
GTTTTCACCTGTGCCGAAGGCGATATACGCCTATATAAAGAGATTTGAACAAGATCATAG
TACAGATGGGAACTACCCTGCTGCAGTCCTATTGAGGCGAGTCCCGAAGGAAGTCAAGAG
ATACACATGTTGTGTCGCTATGGGTATTGCAACTTCGTAGCTTCGCATACCTTGAGGATC
TCATAGACTTTGGTCTGCAAGGCGCATAGTATCTTGAAGTTAGGAGGTCCATTCAATGCT
AAACTTCCTATCAATCAAATTACATGGAAGTGCAGGAAAAGTTTCATACATAAAATGTTT
CACTAAACA
>comp5106_c0_seq1 len=769 path=[1:0-768]
ATGACTGCAAACATGCCATCTCCCTCAATGGGTCCCATCCCACCAGTCATCTGAGAGATA
AACATAAGATCCCTCTATCTCGGCGGAAAGGTCTCAGCAAGGTATTAGCTAAACTGGACC
TCAAAAATCCGGATCGAGCTGTGCCTCTTATAGACGGTTCGGCAGAAAACCAAAGGCTCC
GGTCCTACGATGGATTTTCCTGTCTGCATTGCGAGTATCGCACCATCAACCTCACGCTCA
TCATACAGCATTACAGCCAAGACCTACCCAATTACCCTCAACACCCGCGGAGACCTACCA
GAAGGGCAGACATTGAGACATATTTCGAGTATGTTTACTTGCAAGCGTGGGCTTCTGGGT
CGTCTCGAGCTTACTGGATTGTTGAACGCGATGGCCGATTGGTCCGGCCGGCGGTCCCCG
TGTGCAGTATGCGTGGGCCAGTTTCGAGCAGCCGAGGCAGGACTGGCGATGAACCACCAG
ATTTGATCAACTCTGTGCAGGCACGCGAGCACCAGCGCAATCACCGGCTTGTGGATGACC
CCTGTCGTGTAGGCGATACGCAAACTACAGCTGCCGGTTCTGCGACGACGTATGCCGAAC
AGCGGCCATGGTTGGAGAGGACGAGGTGGCAGCGCTGCCCACAAATCAAAGGCAATCAAA
CAAACTGCCAAATAAATCAATCAAATATGCCAAAATCTTATATCAAACAAACAAACTCAA
TTCCCTGGATTTGAAATAACATTTGATATATTTGATACATAATACACGG
>comp5122_c0_seq1 len=553 path=[771:0-552]
GCGGGAGGAGCGTCTAGTCGAGGAAACAGTTGCGGAATATGGAGGTGTTGGCGAAGCGGA
GAGGTTTGGTGAGGTAGAAGATGCTCATTTGCAACATTAGACGATCCTCCAAGCTACCAT
TCCTGGTCGTTGGACCATTGCCCATCCAAGATTTCCGGCCTGACTGCAGGTACGTACTCT
TTGGCAAGAGTAGGTATTTCGTCAGACAGCGGTCTCGCAATGTAGAACATATCTCTCTTG
CTCAGACGCGTCATCTTCATCCAATCGTCGAGCCAGTGGTAGGCGCGGACCTAGCATCTG
GCTTCGGCCAACATGGCTTTGACCAATCTCGCGATCTCTTTGTCAAACTTGAGGATCCAC
TTGTCGGTGAGCTTTCATAAGTCCAGGATGCTACTGTATACCCTTGATGAACAGACTGTT
CTACCACTGGCGTTTTTGAGTTTGCTTGATGGCTGTGCGTGGTCGATCAATGTCGGGCTT
GGCGGAGTAGCTCGTTCACGGTCGAGTAGGTTGTCGGTGGTCCGCGCCTAGCCTACAACA
ACGCATCGCGTAT
>comp5149_c0_seq1 len=1037 path=[1015:0-1036]
GAATAAAGTTATTAAAGTTGTTCTTTTCTTCTTCTTGTTATATCCGTATAACGGCGCCGA
CTAAAGACGCTTGTGTAGATGTCTCGTCAGTTACTGTGATGGTGATTAATCGCCATTTCG
AAATCGCAAAGTCGCATTGATCTTTGACTGTGAGACTAACGAAAGCCAATATCCCACATC
GTTCCATCCATTTCAACCCGTCTTTCGCCAAGCTCTCGCCAAGGACCGCGCCACTACTCC
TTCTCCTCCCGCTGCAACATGAGCTTCTCATACAAGCACGTTTCCTCCCCGCCAAGTCTG
CCGCTGACGGTTCTAGAGACACCGAAGCTTTTTACATCTTGTTCCTCGGTGCATGTGGTT
CTTGGCTTTAACAGCGGGAAAGCATCCGGGATTCCCTTTGCCTGCTGGTTGGTGGTTTGA
GCTAATGGTTGGCAGTAAAGATCCAGCACTGGAGATTCCCTCTTGGCTGTTAACCTGCTT
TTGTAATGGTGGTTCAGCTTCCTCGGTGATCGGCTTTTGTGGCCTGTCTGTTCTAGAAGT
ATCCCCGTCTTGGCTGGTAATATTGAGCTCATTGGGGCGAAGCTGAGATTGGAAAACTCT
GCTAGTGTTGGGTTTTGAAAGGATGGCGAACTTTCTTGATGGATTTCAGAAGCTTGGCTG
TCTAGGTAATCTGCATATTCCAACCAGTTTGCCTGAGTAGTTGTTGAGGCGAGATCTACC
TTGGAGGGGACTGATCAAGGCTGCTCAAGTATCATTCCCTCTTCACATTCTTGCTTTTGC
TTAGATTTTACTACTCGTTTATCGCCGGGAATCGCCTTCGAGATCTTTGATTAAGTTGAG
AGTATGTCAAACAGGTCAATTTTGCATTCTGAGCGTGCCAGAAATGGACCTGTGGCGGTT
ACGGTTGACAGAAATTTGTTTCAATGTCGTTGCCTGGCAATAGTCTGACCATTACCGACA
TGATAATGACCAAACGATTTCACTAGGGCACTACTTACTGACTATTGCCTTACCCCCAAA
AACAGAAGTGATGTAGC
>comp5152_c0_seq1 len=961 path=[990:0-773 1815:774-960]
CTAATGTAGCCATTCTCCCTACCATATCCAGTAACCTTAGCGATCCAGGACAACCCATCC
AAACCCTTGCAACAAATCCACCACCGAGGAGGGCAGATTTTTAGTGTGAACTCTGACGAT
GATCTTCTCCACTGAAGAAACAGTTCTTAGCTCTGCATCGATGCACTGTAATGCTTCTTG
AGCAAACTGCGGGTCTGCTTCAGTCAAGAGCATGGATGATTCCCCGGAAACTTGTATTTC
TAATGTTTTTAGGTTGTTGCGCTTTCGGAAAGAAGAGCTAGATTCTTCAAGCTATCTTGT
CTGATATTGACCTCTTTGGGTTGACCTTGTGCGACTGGGAAACTGATTGATAGGTGGGAT
AGTAGGTTGGCATTTGTGGAACCGATGCAGCTTAGAAACGATCGCAGAAGGCTATCGTGC
TATTTGGGCTCGTCCACCATGAAAAAGTGATTTTTGCTATAGAGGACCTCTCTAGCCTCA
GCGTATATTTGTATGTTGGTATACAATGTGGCGAGCCATTGTTTTGGCTTGTCGGGTGCG
AATGTCTCTATCCAAGTTCCAAAATCTTGGAAAAAGACATGGTGGTGACCTGAGTACGAG
AAGTTGTTTGTATATTTCAAGACGAATCTCTTCGGTCGGGTCTAAGAAGCTGAGAAGGCC
TGACTTTACGGGCTGCGAGGCCTTTTCGGTTTTCGAGACGGACATAGAAGAGAGCTCAGG
TATTTGCGAACCCATGATCGTCGATAGTAGTGTCCTGTCTGATGGCTTATAAGTCAAAGG
TTAACATATGGAAATAGAAAGAGGACATATGACAGGCTGATATTTATTTCATACTACCTA
TCAATGGCGTACGTATAGATATATGTGTTCCTGGTCGTGTCAAAGGAGGGGATGTTCGTG
CTGGAAGTGAACGTGGATTATAGGGAATAGCAGATGGGAATAGGATCTGGGGAAGATCGA
G
>comp5159_c0_seq1 len=732 path=[1:0-731]
GAAAATCTTGAACCTCGACAGTTTACCTGAACTCAATCTTGTTGTTTGATACGGTTGTTC
AGTGAAACACGACTATCGGAAAAAGTGTACCCTTCGATTCAAGGTGAAGTAATAACACGA
GGGAGAGATCATCCGGGCCAGATACACTTGCACTTGATCCACTTACAAAGCGAGCTTGTA
CCTTGCCTAGGACTCTGCGCATCACAAGCTCTCGTCCCAGGCCGGGGCTAATGACATTCC
CGACTCATACGGTACTTTGTGTCCCTTGATGATCAAACATCATCTGCACCTCAGTATCTG
AGTTATGGCTTATCAAGATCAAGCTCACCTCCAGCCTCTGGATCGTGTAGCTCTCCAATT
GACCAGTACAGTCAACTCATCAACTATTTACGGCTCGGAGGCTCACAACAAACGTTTCAC
GGTATCACGCATATTCCGCCCTCTCTTCTTAGATTTCCTCTTCTCTCCCCCGCCTCTCCA
AACCAAAATCGTCTTGCGTGGACCTCAGAGATCTGAGCTAAGGGAGAGCTCCATGCAGCT
TACCCGGCTACGCGGTCAGTCCTTGGATGGGTGTAATTGCATGAGTCGTTGAAGGCCGAC
TTGAGTATGGCTCCGAGGTACTGCATTGACAATGGCATCCACCTGTCAAGCTATCAGAAT
CGACAAAAGAAGCTACACTAGAATAGACTAGCTGGTATGCACGTATTGACAACTCGTGAC
TTCATTACCCCG
>comp5190_c0_seq1 len=333 path=[1:0-332]
TGAAGCCAGCATAACGAGGTATCTGGTTATAAGGGCCATTTCAACGAGAAACTGTTGCGT
TAGAAATGGTGTTTTGTCCACGAATCTTTCGAATCGTGGCTTGATGAGCCTCGGCCACAC
TGCTTTCGAAGCGGATATGGCTGTCGATGCCCACGCTTCATACAGGCTGCCTCCCCTATT
GCTGTTCGCTTCTCAGGTATCATGGGAAATATGCCCTACATCTTGTTGTCGGGTCAAACG
TGAGTTCGCAGTTGAAGGACACGTATGCACGGGAGATATCCTCGAAGCAGCTCTTTCTAA
TTGATGCTAATATTAGAGAAAAGCAGAGCAAGG
>comp5269_c0_seq1 len=561 path=[1:0-66 68:67-560]
GTTGAAGATATCATGAAACAGAATGACAGGACGAGATCGAGACACTAACACTCACACGTG
ACTCAACAGCTTCCTTCCCTCTTCGTAGAGGTTGGCTCGATAGGTAGGTACCTATCTTAC
AAGGCTTTCGCATGGAATCTATCGCGTTTCGAATATCGGTGTGGTTCAAACTGAAAACTG
TCTTGGAAATTCTCAATCCCTTTTCCTTCAGCTGAACGATACATTGAAAGAGGGGCATTA
CACGATACGAGCCACCGATATCGCATCACTGAGGATCCGAATGTCGCTTAAAATCGCTAA
ACATTCCCAGGATTTATAGCATCCGGGGACTGATCAATGCATATTATCCATGCAATGCGA
TAAGGACAAGCGATTCATGCTCGCTTTTACATCCTGCCAGTGGGAATTGATAAGTTGAAG
AGGTGTCAGGAGATATGGTGAGAGGATGATATGTCGTAACGGTCACCCCTATCCATTCTG
CCAACTTGTAACGAAGCTGAGATCCTGGGGGTCTATGGCAATGGAATGTCTCGGTAGTTT
AGTAGCATCAATCAAGCATGG
>comp5278_c1_seq1 len=289 path=[475:0-126 602:127-175 651:176-288]
GCAGGGTATTTGTGGAGTACCGGCCTCGTAATGCTTATATCTTACATTCTCTGTTGTACT
GTGGATGTATTTAATCAACCTGCGCTTCATAAAGCAATGCATCTTGTCGTCAGCAGTTGA
TGGAGAAGTAAATTTTGGTGTCGTCCATTCATGAATAATGACTCTAACTTTGATAGATGT
CCATGCATTGATAGCGATCTCTCCGATGGCTAAACCCGACTTTGAAGCTTCGTATTACTT
CTCGTATCGGCCGTGAATTTGAAGGAACGAGAATATTAAAGAATGACCA
>comp5299_c0_seq1 len=266 path=[578:0-265]
GAGGCTAACACTATGAATAGCTTATCCCTGAGAATGAACATGGTTGAGGTTGAATAACGA
TTTGGTAAAATACTGAATGTTTCTGGTGATGTGAAACCGGGAGATAATAAAGTTAGAAAT
AAGGTATCGGCAGTTAACGTCCCGGTCGAGATACAGGGTAGGATCTTGGGGTTTTAAGTT
GATAAAAATAAACGTGAAACGGTCAATATAGGCGGTAAAGCCTCGACCTCTTTCGACGAT
CTTGTGGAATTTGAAACAGTAAACTC
>comp5380_c0_seq1 len=473 path=[621:0-472]
AATACAGCACGGAGTCGAAGAGCAAAACAGACTGACTATTCAGAACTGCAACTATGATAT
ATTATGTGGTAGGCCAAAGACATCATGAGCTGTCGCTGCACCGTCAACGTGTACGTACTG
AAATGGAGGGTCGACACGAGTAGCCAAAAGAGAGACGGATGCCCCGAGAGGGAAAGGCGA
GACAAGCTGAAGAGCAGTATTAGGTCTCTGCCAAACTAAAAGGCCAGGCTGAGCTAACGG
GGACGAGAAATCAGTAATGCCCGAAGAGAATGAAAAGAACGGGGACCTGGGGGGGCCTAA
ACCTGGACCTTGACAATAGACGATGACATGGGCCAGCGACCACTGACCAGGTACGCAAAA
GAGAAAATATGTGAGCGATAGGAAACGCAGCAAGGTGGGGACAAGAGTGGCCAAGGACCC
TTTGTGTCTGGTCTGTCTTTAAAGAGGGAAGAGACAATCAGAAAGGTGGGAAG
>comp5407_c0_seq1 len=559 path=[269:0-558]
GTCAAGGAAAATTAAGCCTCCAGCACTGTGGATTCGGCACATGTTAAACCTGACTAAGAG
AAACAAATTCCTCGGTCAAGAGCAGTACATCGAGTTAGTACGCAAATCTCGACTCCTTCG
CTTCAGAACCAATCGATCTTGTACACCCTAAGCGACATACATCTCACGTCTCATGGGATG
ATCCGGAATACGGATTACGATAAATGGAACGTCCCGGTAACCGCGGAGGAAGCTCTGCCC
AACTGACCACTCAGATCGAATACCACCCGGCAGAAGCAACTAAGGGGTTGCATTTGCAAG
GATGGGTGAGCCGTATTGATGGGAGGGGGAGACAAGAAGGTTTTCACTTATGCATGGAAC
TAACAGGGCATTCAAGCCATCGGATTCACGGACATTAACTGCGCCGACTTGTGGACTGTT
GTAACAAGAGTTTAGGTTTTTTGCTTTTTGATCACGCAATGCTAAAGTTAAAAGCTGTCT
CATATGGTTGATTTTTGTTTAGCAGTGATCGGCAGTTGGATGTTGTTCTGGGATTGGATA
AATCGAGGTTCTAGAACTT
>comp5412_c0_seq1 len=227 path=[205:0-226]
GATAGATGTGCAAACTAAAGTTGTAATAGGTTGTCACGGTGTATTTCATCTTTTCTCGCA
TACTGTAACCAGGAGGGTTCTCATAGCTCTCAGAAAAGCCGCCACGAACCAAAAGACTCT
GAAAGCGAAAACTTGTCCCAATAGTTGACTCCTAGTGGACATTCTCTTTTCAATGGTCCC
GAAGTCGCTCAAAGCAGCTCTTTTTATCGACATACCCTCCCATAACT
>comp5426_c0_seq1 len=327 path=[305:0-326]
TATCATCCCGCTTTTGATATGGAAGGTAGTATTGCTTGTTAAGTGAGTGCATCACGCGTG
TATTAACGAGTCAGTGACACGATGTTGTATCTTGCAGATACGAAGCGGCCTCATTATCAG
CCTTTCTTGATACCATGATCAGAGGGACTCCAAGAAGCTCATCGTCTTTCACAGTCACGT
ACTTGAAGCCTTAGTATTGATGAAGCATCTTCAAGTCGGCACATGAGGGAATAACCGTAA
GAACTCTCACAAAAGGCATGCCGACTTGACAAATATCCATTCGCCCGAGAGACTATCGTC
GGATGACGTTAGTGATAGATCCATTCG
>comp5427_c0_seq1 len=338 path=[634:0-337]
TGCATCTCTTGCATTAGCATAGGATGTTGGCGTTTTGTTTGCCTGCTGAGTCGTTGAGTA
AGGGATTCAGAGCTGTATCCTCATTTGCAGTAGGAGCAGGGGGCATAACGTCCTGGTTAG
ACATGATGATCTTGGTTGTTGTAGTAATTGTGAAGATGAGGGTGTTTGGTCTTGTCTTGT
AGTGTTGGTTTCTGTATGTTGGAGTGTGACTTTGAGCCTGGCATTGGCTGTGGAGGGAGT
TTATCTCGACATTGCGAACGGGTCGGCATGATTCGTTCTCTCCTGGCTGAGCACCGTCAG
TGTCATTCTAGTGCCTTTATCACGCTCAAAGTCTGATG
>comp5470_c0_seq1 len=420 path=[189:0-419]
ATTGCCATGGCTCAAAGTTACGAGCTGAAAAGGGGAAAGGGGTAGAAGGAGAAGAATTCT
TCCTGAGTCGTGCGTGATTGAGGAAACATGAGACGAGACGAGTTTGCAGTAAGCACAGTC
TGTACAGGGTCATTATCATTTGATGAGACACGGTCAATTGCTGCTGCGGGTAAAGTGTTT
CCCTTTGCTTAGCTCCAAGTGGAGGAGAATTGATTTGGCAAAAGTGGGCAGTGATGACGG
GTCCATTCGAGTGATTCAATCAAGTTTGGGCAAGGATGACGATGAATAGGACAGGCTTGG
ACTGACAAGGTCCTTGGAGAGGATCCACCTTTCAAAGCCACGTCGAGGGAGGAGCTAAAC
GGAATTGGAAGGGAGAGTGAAGCGAGACAAGCGCAAGCCATGACGAATACCATATTTGAT
>comp5499_c0_seq1 len=270 path=[1:0-269]
GCATCTTGCAACGTATTTGGTAGCTGCATATGATCAAACCCCTGTTTTCGCATAGCCAAA
GTTTCCTTCTCTGTCTTGAATCTGTTCTGGCCGGTATCGCCCCAGCAGTAACTCAACGCT
CCATAGGATATAAACTGGGCCGTGTTTGCATCTTCAAGGCGCAAGGTTTTGCAATCAGAA
TCTCCTATATAAATGAGTCGACCAGGCATATGTGGCTCGGCCGCCTCTCCACATTCTTTG
TGATGGTCCAAACACTCTTGCAACCAACAT
>comp5566_c0_seq1 len=356 path=[273:0-355]
GGCCACTACTAGCCAGACTTGCCCCGGCGTCAACCTTGCGTTCATCTGACGTTGGCAGCG
CTCGAGCAAAAGCCAAAACCTCCTACCTGAACTATTCAAGTCCGGCGACCGGATTCGTCA
TTTGGCGAACGAACGAGAACAAGGAAAGCTGCATAAGCATACGCGAATCTGCTAAAAGGG
ATTTGTCTGAATACAGTCATGTCTTTCATGACATGGTCAGTATCGTTGCGTATGAGGATA
CTCACCATTATTCGGGTGCCGTTTGTCCTTCATAACCATTAAAGTTATTTCCTCTTGCGA
CTTCTCCTGCATCAACCACAAATATTGCCAGCCCAGCAGACTCGTTATCAACCAAA
>comp5572_c0_seq1 len=376 path=[321:0-375]
GGCTCTAATAAGGTATAACTCTTCTGCATGGGTGAGTCTTGCAATAAAGCGAAGCAAGCC
GTGGTGAATTTAACGAGAGGTTACGGTGATACACCAAGGAAGAACGAGAATAGCATCCAT
GTTTCCAAGCGCTCACCGATAAAGTTCAAGTAAGCGATCTTCGAGGCCAACTATTTATAT
CAACGGCATATCCACTCATGCTTCCATTAGTATTCACTACATTTAGGTATCCAACTTGAA
GCAACAACTGCCGAAACTAGACCACCTTAAGATAACGGATCATTGCGTCCGCAGCGAATC
ATGGTGAATTTATCAGGCCAGGTGTTTAGCCTTAAGAGGGAACAACCAATGATAGTCGCT
TACAGGGCATTTAAGC
>comp5607_c0_seq1 len=342 path=[320:0-341]
GCCAAGGAGGCTTTTTTTGAGGTCGAGAATCTTTGGGTATCGAGAGGCGAAAATCTGGGG
TCGTAGCATGTAGCATCCATCCGTAGGACTCTGGCTGTCAGATCGGCAAGTGAGTTTGGA
CTTGTGATTCTGCCACGGCAGATGAATGGTGACAATAGTTTCCTACCCCGCAAATCGAAC
GGCTGGAAAGGGTGTGATCAGCTTTTGATCTTTGATAATCTTGTCAGCTAAGAATGACCA
AGTACGAGGCGCAGTTCTGAGTTCATCATCACCAATTTTGTAAGTTTCGTCGGATGCAAT
GGATTGTTCCCCGTGAGTCAACCATACAATACTGTACATACT
>comp5649_c0_seq1 len=755 path=[1:0-754]
GGAGAATAGAACACGGCACCAAACTTCTGATTGTGACGAAGTGTCGACTGGCGTGAGTCT
TGGAGTTGTGCTTGCTCTACCGAATGCCTCTCTAGGAACAAATACTGCATCTGAAATCTT
CATAAAAATCATAAATATTCCTCATCTTGACTCTAGCCTTTTAGAGAGTTCAAGCTCATA
GGATATGACCAATTCATGCATCGATTGCGAAGGGATTCGGTGAGGAAATTGGAAGACGGT
GAAAATGACAAGTGATGAGAACCGAATGGACCAGGTGTATCCACGGCCTCATACTATATA
ACGCCCGTTGCCTTAGATTATAGTATGTTGCATGGCATCCATGAGGTCTGTCTGTAAAGA
GCTGGAATCTTATGGCGTCCAGCTTAAGTTACTCATTTAAGTACATTGAGGTAGGTCGGT
AGGTTAGGTTGGAGGATGAGCGAGCGAGGTCTGAACAGTCGATATTGGATGTCCTGGATG
TCTAGGATGTGAAGACCATGTGGAAGGCAGAATCGACCTAATGGGTGCGATGTACCAAGC
TCCACCCACTATCGGCACCGCTTCTTCATGGCTGGCTGAAGTGGTTATCAACCAGGAAAT
GGTATAACTGAACGCGAGTCTTTGATTGTCTAGAATGATCAAGTGCCAGGTAAGTCCCTG
TTGGTTATTGTGCACTGGCCAATGGGCAGCAAAGCGCCAACACAGAACGCGGGATTGGAT
CCTGGGAGATGTGCAATAAAAGTGCGTGAAAGCCA
>comp5663_c0_seq1 len=232 path=[219:0-231]
GATGCCTCAAGACACACCCGCGCGAGTGAAAGTCGACTTGGCTTAGACGCGGCACTTGAA
GCTTCAGAATAAACGCACAAATAGGCTGCTCACAAAAGGTTAACTCTGAGGCCAGGGGCA
CATGTGTCATGAAACAGACAGAATCTGCGGCGCATGAAGACAATTGCTTTTGTGGTATAG
ATCCTGCTTATTCTTCTTCATCTTCATCTGTCTCTCTCATACCACTAACTGG
>comp5687_c0_seq1 len=367 path=[1717:0-17 1735:18-91 1373:92-366]
TCATGTGTTTTGCACAATAACCTGCGACTTGGTAAGTGCTATTATTCTATATGAGAAACG
AGCCCAAGCTCTCCAGTGCGCAAATGGCTGATACCTTGCTTCTGTATTCAACGTATTCAT
ATAATCTTCCTGTTCCAAATCCGTACGTCCGAGAGTTCTAAACTGCTCGGTCGCAGGAAT
CTTCGCACGGCACTCGGGGGCTGTCTAATAACAGCACACACACGGCCGGCTGGGCGAAAA
CGAGAGGGCGATATCGAGTCGACGTGAAGTTGAAGCCTTCTCGTTCTAGAGTTTCCCTCG
AGAGCGGGACGTTGAAAGCGGCCAACGGTCACCGGGGATAAGAAAATGCGAACAAATCAG
CGATCGT
>comp5739_c0_seq1 len=823 path=[801:0-822]
ATTATCTTGACATGATTCATGCCTCCAGGCTCCAGCGTTATCACTTATGACTGCAACTAT
TCTAGGTTTATCATCTCGAAACTTGGCCCGGACACACGCGGCCGTCACATATCCGGGCAT
CTTTGATTCAATGTCGAGTTTTGATTCGTAGTTAATTATTTCTGGCATTTCCTCCAATAC
CCTTGTTGCGCGCTTAATTCACCACTCAACAAGGCTGCTCACGATATCGCGTTCCAGACG
CGTCCCGGACCCTCCTCGTTAGCCTTTCTTTCGCCCTTGTCTAGTTTCAACTCATTTGGG
GTGATAAGCCCAAGCCCTTGCGATGGATTCTCATTCGTCGCCGCCGTTACGTTCATCCAA
GTCTTCAAAGAGCTCTCTATTCCAAGCTTGGACACGGCGGAACGGCGATCATCATCTCGG
TCCACGGCGGTTGAGTCCTTGTCTGGAAGGCATTGCTTTGTCTAAAGGCTACAGTCTGAG
GAACGTGCCGCTGTCCTTATCCTCCTTTTGATGGAGCGTTTCGGCTATCGAATTGGCAAG
CGTTCCCTGTCCGGTTCGATGATATATGTCCAGTGATAGTGATGTGATGCTGAACACTAA
GAATTTGCCACCAGATCAATACCGTCGCTAATTCCACAATGCAGGGTATTAGTGAAGTAT
ATGGTTCTAACTGTTTTCGATGCAACGTGGTTTTCCATGTTGGCTTCGACAGTATTTACA
ACGTGTTGGAGTGTCACCATGGTCTTAAAAACCGTACAAACTTAGCTGAGTTGATCTATC
CTGCTCACGTGAACCACAATCATCATGCATCAGTAATATACAG
>comp5761_c0_seq1 len=411 path=[389:0-410]
TTGAAGAGGAGTGGAGGACTCATGAACAAGGATATAAATCTTCCGAAGCGCGCGCTGACC
AAGAGCGCCAGCATATGATCCTTCTCGGCTTGAACATCTTTCGATCTGCATTCAGTTTCT
TACACCTCTAATACATAGATGTAGTTTTTGTTAGAGGAGATGGATCAGACATTATGTCCC
TTGATGCTTGGCAACTCGGCCAAAGCGGATCAATGTACTGCGGAATTTTGGTGACCTGAC
CCAAGACGATTTGAGCACAAGTGGTGGGAGCTGAGTAAATGGGCTGTATTCTTTGTGGGC
CGTTTGTTGGTTGTCGCGTTTGGCTAGACCAGGGCCAACACCGTAATCCTCCAGACTTGC
GGCGTGTTTCCTGTCCACTGCACTTTAGTACAAATTATTTAGGATTATGCG
>comp5769_c0_seq1 len=911 path=[1:0-425 427:426-910]
GGTAAAGTTCGAGCAGTGATAATCTTCAAGGGAGTCTCTACGGCTTTTAGATTAAATACG
AAAATTGTCAGGCAGGTGATCCAAGTTTACGTATCTTGGCTATATCAATTGAGGTACAAG
GACCTCGACAAGACTTGCCATGACAATTAGCTCTACAAAATTATCCATCATGCGACTGGG
TTCTGAGTTGCATTGATTGTTTTGGGGGGCATCCGATCAAGGTATCGTCCTTGATACATG
ACATTGACTGACACTACACCTGGACTTCGGCTAGATGAAATGCAGAATGAACAATAATTC
GAAACTCATCACGTTGGTCATGATCGTGATCAGATCTTGACTTTGGATCGACAAAATGCA
GATACTAATGGTGTGACCATGACTGCGCCATCCGCAATGATCATGGACAGAAGTTGGTGA
TACAATGCATACCGAGTGTGACCTCAATACTGAGAATCAGCTACTTCACGATTATCAATC
TTCTGATGGAGTCTTGATATTCTGGACAGCAGCTATGTCGAGTTGAATCCGATCTTTCGG
CCGAGCAGCTGGAGGGACGGCCGGCCCTAGGTTAACCATTGATGAGTTGCGGTTCGCAAA
ATGGAGACGGCCCTACCGCCTGGCGTCAGATATGCATATATCGAGAAATATGGACATGAC
AGGGCATTCACCTTATTTTTCGATAAGCGCAGACACTTCTGAGATCTCACGATAAGACTC
CTGGCAAGTATTCAGTATCGCAACGAGAGCCGCCTCTTTTGCTAGAGTCGGCTTGGGCAG
GGGCGCTAAAAGGGCAAATCACATACCGACCTCGTACTGCCGGCGCTGTTGAGTTAAAAT
AGGATGTGCTATACCGAGGTGAGTATTAAATTGATCTTCGTCGACATACTAAATAAAACG
GCAAATCTTAG
>comp5786_c0_seq1 len=325 path=[1:0-324]
GTCAAGTGAGGCCATCTGCGGATGTGACTATCCGGTGTGAACAACAACACATCGGTCAAA
CTTGCTTGTTTCCCCTTGTTCGCCGCGATGACATCGGGTAACCCAACATTCGGCCGAGAC
TAGCGTTGTTCCCCGTATCACAATACTGCTGAAGTATTGGTGGTTGGGCATCGCTCACCT
GATGCAGTATATGCTTTAGGGTAGACCACTATATGTACATGATACTGAATACATGGCGGA
TAATAGATCTGGAGGCGCAATTATGAATATAATCGATGGATTTGGAATTGGACCAGACAT
GGTATCACCTGATTAAATATTTGAT
>comp5790_c0_seq1 len=243 path=[237:0-242]
GGAACGTCGATAACAAAGCCAAAGCTTAAGGAAATCAACGGCTCAAATAAGCGCGAAGTC
TTCTGAACACGCGTCAGATCATTAAATCGGACGGAGTTAAGACTTTCATGCAGTCAGCAC
CTTCTTACCTCACCTCAGGCGACGATCCTTCGTAAGATGCACATTGTTGGGCAAGCGAAC
GCCCACTTACCGATACCACAGGTCTGCCTCTCAATCCTACTCGGCGTATATAGACAAAAG
CAC
>comp5809_c0_seq1 len=2410 path=[2706:0-2409]
CGGGTCGGTTGACTAGGGAAATTAAGCTACCTCATTTTTATATGTGCGCCCCACCAAATT
AGATGTACTTCCTTTGCCACGGATAACTATATGATTGTGACCGGACCAACCCCTCCATTT
GCAACCCCCACCAAAAATGCATATTGCCAAAATACCAAGCAACCATCACGACTATTCGGT
ATTTTCTTCATCCTTTGGGACAATGAACTCGCCCTAACTGACTTCAATAGTATCCCCAAT
GACTATTTCTTCATTGTCATCGTCATATTCATCATCTTCAACGATTTCCAAGCCGTCAGC
TTCCAACGACATCTTCTTCCGATTGGAGCGGCGTTTTTCCTCGTCACTGATAATAAATTC
CAACGCCTCCTTCACGATATTGAAGTCATAGTCAAATGGAAGAAGGAATTGGGGATTCCA
GTGAAAGATAAATACTCTAGGGGCTTCCCGTCTTTCTGATTCCTTTGCATTAGTCGCTTT
CACCTTGGAATCTTTGCTTTTAGCAAGAAGCTCGCGGTGAAGCCGGTATCTTGACCCTAT
CACCGCCGTCGACCGTATACAATCTTGGTGTTGTTTTTTTATATAAAATTCGGCCGCTGT
GAATAGCTTTCTTTTCTGAGAATAAGTCGGCTGGCTGCTGTGTAGATCAGCAACCCGTAG
ATCCTTTAAAGAAGCCCTGAGCATCTTCCTGACCGCTGCAATCCATCGTCGTAAATACCC
GACTTCAACCCCAATTTCTTTAGTGTGCACACGAGCTTCCTCGGCCGCCTGACCGGCCAG
CCGGTTGTGCTGATCCTTTGCGACGCGAAGTCTGGCATTGTATATAGTAATTGGCCAGTA
ATTTGCCAGTATAGTGGTCCCCTGATCCCGGGCAGACCTTCTGAGGTTCTTCTCCTTGAG
ACGGCGCATTTCCTGAGTCGCAGTAATCCCATTGACTGCGAGAGTTGTATGTGCTTTCCG
CAACTTCTCATTGACATGTGACATTGAGGGAGTCAGAGGCGTGCCCGAGGTTATTGAGCA
TTCGATCCTGAGGGCCACATAGTCCTCGTACTGACGGATTTGCCGCAACTTGAGCTCCGG
CGTGTTCAGTTCGATCCAGTTGACGCGCGGAGGTGGCGTTGACATCAATCGAATGTCCTG
GTCGTGACGATTCGAATGGTGTATCTCATAAGGCGGCGGAACGCCGTCTTCCTCACTCAT
TTCGGAGTTCCTATCGCTGCTGTGGGTGGAAGAGGACCCTCGTGAGATATAGCCGAGAAA
CGACTCTTCAGCTACCTCCAAAGATAGTGATGATAAGGGATTTATCATACGGGCTAGTAC
AACCTCAGGATCGAAGGGATAGATGCCTGTCTTTTGCCAAGATGAGATGATACTGCTTCT
CTTAGTAGTACGGGCGCGTACCTCCTGTAACTGGAACAAAAAGTCAGCTTTATTGAAGTT
TGTAGCGCCATCTGCAATCTCGCGAAGAAGGATTTCCTGATGCCAATGCTTGCATACACA
GAATAGCCCCATATCCAGCGGTTGAGAGATATATGTCAAGTGAGGCAGGAAAGGGAATAA
CACCACGCCTTCATCTTGGGCTTTTTGGGAAAGCTCATTGGTAAAATGGTTCTCACAACC
GTCTAGTAATAGTGTTCTTTTTCCCGGAATATTTTGAGTCCGGGAAAGCCGTTTAAAGTG
GTCGAAGAATTCTAGCGCGGAGATATCATCCATATAGCCGTTTGGTGTTGTAACGATTGT
TGTGCCCGGTTCAAGGCGGTTGTCAACCCACCGAGACGGCAGCTGTACGCCCGGCATGAT
GATAAACGCTGGAATAACCCGTCCTTTTGCTGATATCGACTGAATGATCCTGACGCTCAT
TGTCTCCTACGCATCAGTCAAGATACGCTTGTCGATTTCCCCAAAAGTCCACAGGAACAT
CCCATTTTAAGATAACCAATCTGGAAGCCTGTCTCATCGATGTTCCACACATCCTCATAA
TATATGCCTTTTTCCCGCGTAATCATGCCACTTGTGAAACCACTCTTCGACGTTGGCTCG
GTCTGCCATCGCCTTTCTTTGCACTGCGATGGTTGAACTCTTCATTCTATGAAGAATAGA
CGAATATCTTCTTAGCAAACGTCTTGCCCAGTATTGTCGAAGAGTACGCATCTGTATATG
ATGTCTCTGAGTGGCGCGGCGCCAGCACCAAGCGAGGATCGCCTTCTCTTCTTCCGGCGA
AAAAAGCGTGAAGTTGCCGCCATTTTGAGAGACAGGATGTTTTCCTTTTTGTCGAGAAAG
CAACCTTTTATATGGTACCCTCCATGCCTTGGCAGCTTTAACGGCTGAGGAGTAATATCC
TTCCCTTAGAAGCTCGACAGCCGCGACAGTACGCGTCTCAAAGTTGTGAGCTGTATATCG
CAAGACATTG
>comp5812_c0_seq1 len=678 path=[283:0-677]
GTCACTGTAGCGCAAAATGGTGTATCGGGGTTGAGGCCGTTGTCCCGCCGTTCTAAACTA
TTGAAGCGGATATCTGGGGTATCCACAGAGGATCGACATGCATTGATTCAGAGAACGAAA
GATCATGAGCTCTAGTGCGAACAAAAGTGCAAAATGACCCGGACTGTTGGTTTCTGGAAC
TAGTCTAAGGATCCATTGTCTGTGGACATTCGTCTACTGAAGCTCATAAGCATAAGCGAG
ACAACACAGAAAGGGAACGATCGGCGATGATGTATTGGAGGTGAAACGGGCAATGCAACC
ACCACGTCAAAAGCCAAGTCAAGGGTCTTTCTAGAAACAGTCGATTCTTCGGCATCAACA
AGCTTTCATTCAATTCATGCATGTCTCATGGAGAATCGGTCGAAGGGAGATCTCGGAATT
CCCGCGAGCTGTTCTCCCAGATTGACGAATCATCTCGACCCCCGTTGGCTCTTCAACCCA
AGTGGAACCACTTTTTGGCGCCATGGAATCGTAATTTGCGTTATCTCGTTTAGCGTCTCC
TTGAGCCTCAAATGGTTCACTGAGTCGTTGGGTGAGGGGAGCGCATCTCACGGCCGAGTC
GGTTGGCGCCACAGTAGATCTGGTCCGTTGATGTTCGGATCATGTCCATGTCCATATTTC
CATTGGGGCTTGATCATG
>comp5818_c0_seq1 len=1449 path=[1:0-1448]
CAAACACCACCGTCCCAATCATTCTCTCCACCCACTTACACCGCAAGAACCCCTCTATAA
CGGGCAACGCGACCCTCAGTATGCCGTCCGGATATAAGCATGGCGACACGCCAAAGAAGG
CCATGGTTCGAGGCACCATCTCGTACCTCGAGTCTCAGGGCCTGCCTGTCAACAAGTCAG
CCATCTTTCGGCACTTTGATCTGTCGCGATCTCAAGGTTATGCCGCGTTGAGCGTCCCCG
CGTCTAAGCGCAATGATCCCGAATGGGAGGAAACGCGTGGGAGACCCCTCAAAATCTCTG
AAGAAGACCAGCAGAAGATGGAGAAGATTCTCTGGAATGATGCCTACATCAATGTTAACT
TGAACTGGCATGGATTGGCCAAGGAAGCTGGTGTTGAGGTTGATGTGAACCCCAGGACGC
TGCACAGAACAATGGGAACGTTGGGTTACCGACGATGCCTGGGATGTCCGAGGACCTGGG
TGCACAAGAAGGCTCGTGAGAAGAGAGTCGAATATGCCAGACGCATGCTTGAAGCGTACC
CCCATCCACAGGACTGGAGAGCCATCCGGTTCAGTATTGAACTCCACTTCGGATTTGGCC
TTGATGGAAAGATGCGTCTTATTCCCCGACCTGGTGAACGGTTCTGCGAGACATGCGCAA
CTACTCCCGAGGCTGAATGGCCACGCGACTTGCGAAAGGCCCACGCTTGGGTTGCTGTAG
GTTACGGGTTCAAGAGTGAAGCCGTCTTTTACGAAGATTCTACCAGCCCGAACTGCACAG
GCGTCATGACAATGCAAGAGTACAAAGATCACATCCTCGAGAAGACGGTCAAGCCATGGC
TCACAACCACCGGCCCCCAGAGCTTCATCCTCGAAGAAGACTGTGAGGCTTTTGCCCACG
GCGCTGCAAGCAAGGTTAATCTGGTTCAGCAATGGAAAGATGAGCACGGCCTACGATACT
ACTACAACTGCGGCGATAGCCCCGACCTCAACCCGCTCGACAGCCTGTGGCCCCAGCGCA
AGCAGTGGAATCTGGATGCGCCCAAGGACTGGGAGGACGAGACTCTCCAGAAGATGGTCA
GAGAGGTGTGGACAGGGTTCGATATCGAGAGAGTCAATATGTGGGTCGACTTCATGCCGC
AGCGACTACAGCAGGTTATCGACTCAGATGGAGCGCTGGTGCCTTGGTGATTGTTATGAG
TTTGGCGTTGTATTGTTTGTGATGCTGTTACGAAGCGTTGAATTAAAAGAGAATATGGAA
GAGTCTGTCTCCGATGTCATGGTCGGACCTTCGATGTTTCTTCGACTTGGCCAAGGGGAT
GTCGTTGGTATGGAGTAGTTGTGGGTTAATTTTGACGAAGGATGAATGGAAAACAAGTGA
GGCATGATCATCGGCGAGCAGTAGAATTTGACATAGATGAAAAGAGAGTTCCTCATGGCA
GACACCTAG
>comp5891_c0_seq1 len=542 path=[736:0-541]
CTTGGATATGAGACTGAATATAGGCCGCATATGTGGCAAGATTAAGTGGTAAAACCAAGT
TCGTGATCGCGGAAGAAAATCCCCATCGGGGCCATTTTTTCGCGATCTGGTTTACTCGAA
GCCTTTGGTCGGGGCCCCTGTTCAGAGCTGGGGCTCGTGCGGCGGTCATACGGGTTCGTC
GTCTTGGTTCATCCCCGCAACTTTTGCAGGCTGGGTTCTTGTGGGGATATTGATCGCGAA
TTGAGAGTCAAGTCGATCAAGTTCAAGGGTTTTTAAGAATCATGAAATGTTTCGGTTTAC
GGAGAGGTGGATGAGGTCTTCAAAGTCTCGAACCCTATACAGAGACAACCTTGACTGTAC
GGTCTCAGTAAGGTAAGAATCACTTCAAACGAGAGACGAGTGAGTTGAATAGTTACAAGT
TGTACTCTCCAGCCAGTTGTCAACGAGACCTCGACTTCGAGATGAGCTAGCAAGGCTCAG
GGTAGGAGACCAATACCTCAATATCAGCTCATCTACGACTTGCCCATTGGTGTTTTGCAA
GG
>comp5917_c0_seq1 len=228 path=[206:0-227]
AAATGGAGCCGTGATGTTGATGGAGTACCAGGAATGCAAGCTGCGGGAAACTAGTCCAGG
TTCAGTGTTGCACAGAGAAAGTAGACTTGGAAACAGGCATGGATGAGTAGATCTTGAGGT
GGACTCTTCCAGGACATCAAGCGTGAGAAAATGTAGCTTTGATAGAGAAGATAGTGAAGA
CCCAACAGCCTTGTAACTCAGCCGTATATTGCCAATCAAGCATACTTG
>comp5921_c0_seq1 len=261 path=[737:0-260]
TGCCATTCTTCACCTTTACCTTCACGCGTCTCTTGACCTCGACCAATCTTCAAGCTACTC
TCAACAAGGAAATCAATCACTTGGGAATAATCAATAAGAGACTTGCTTCGTTCTTAGCGC
TCTCAATCCTCAATAATCGCATCCTTCCAACGCCATTCCCGCTGTGATCGCATTCCCCCA
ACGCTATGGCGTCAACGTTTCAATCGTCACGCAGGGAAAACCAGGAAATAAGAGGCAAAC
CCCCTTTCCGATGGAATGGTA
>comp5924_c0_seq1 len=603 path=[1:0-602]
CGCAAAGTGTGGCGCGCGGGGTGACTCGCATTTGAAGCAAGGGGTGGCGCGGTCTGGGCT
GAGAGCTCGGACTCTCAGAGAAGAGAGTTCCTTTGTTCTCCGCAAAGTGAGACATCAAGT
CACCCGCCGAAGAAAAGCGCCTTAGCCGACGAGAAAGAAACAGGCCATCCATCGTCTGTG
AGAACTAGCGGTGTGGCGATGGGAATATGGGCTATAGGATATGGCACGCCGTATGCATCA
GATATAATCGCCTTGTCTCATGATATTGAAGGGGGTTGACAACCCGTGATAGACATGTTG
ACCATCAATTCATTGAATGATTAGATGCATGCGGTCTATTATCGATTGTTGAGATTGTTA
GCTCGAGGAATGGGTCGTGCGACTAGGGATGGCTGATTGCGTCAACGTGGGCAGACGAGG
AGGAGAGCTAGGGAGAGACAAGCGGCTTCTAACAATGCTTTTGAGAAATGTAGCATTTTG
TTGACTTTTCCCTTTACGTCGAAATGTCTATTATTCTCTCTGAATCTAATGATTCACTTG
ATTCAGTGAAAGGTGATTCTGATGAATGCCGATAATCTGGGTATGGGTTCATACTGTACA
GGG
>comp5928_c1_seq1 len=694 path=[672:0-693]
GCGACACATCCTACGGACTACTACCGAGAGGCGAGGGAGACCTACTTAACTCCGTTTGAA
AGTGATATGATTGCTGGGGAAGTAACATGATCGTGCCACGCCGCTGTACATATCTCGGGA
GTGCACGACAGTGGCTAAGGACAACAATTAAGAGAACGTAGTAACGTTGTCCTGTCACAT
GAGAGAATAGTTCTTTGAAAGCTCGGCAACAGTACCCTGGGAGTTGTCAGTTCGAGTGAC
ACTTGGCAACACAAGCAAAAGAGCTCATTTGCACGATCGACAATAGTGTTGGTAGACTTC
TGATGGGTCAGAGATGGAGACACTCATTGCTATGGACACATGATCGACATGTGACGGATG
ATAAGCTCCGGAGAACTTCCAGCCGTGAGTCACGATCAGTCATTGCCAGAACGAACTGGA
CAGGGATCTTAACAATGCTCTGGGCAACAGCAAGGGCAGAGGTGGTAGATCAGATCCCGG
GTTTCATGATATCGCAAGAAGTAAGATTGTTAAATCCATGATACATGGAGGACCTGTGGG
GTGCCTGAGGCTGTTTGATATTGGTCTAGGTGGTCACGGCAAAGCAGAATTTCAACGAAA
ACAGGCCTCAAACCCCTCCAATAACAGTAGCATATGGGAATGTTAGCTAGCTTAAGGTAA
CATTCTAGGTAGCTAAACCATATTGACTTTGCCA
>comp5964_c1_seq1 len=323 path=[301:0-322]
AACAACCCGGACTGCTAACGTTGTTGGCCCTGGGTAACTACATAGTAAAAACCCTAGCAT
TCATTAATGAGACCCTGGGATTTTGCGGGCGAGAAACAAAGGGCTCTGCAATGACCCCCT
GGTTCCGATCAATGTCAACTGGAAGGAGTACAGTACTTATCTTCTTTCACTACAAAAGTC
TCGAGGCTCAATTCAATTGCTTGTTGCTTCTATAAAGAAATAATCTGAACAGCCAGTCGC
CTCTTGAAATCATGTGGAACGGAGGCGTTGCAATTGCGGCGTTGGCGGGGTTTCTTTGAC
AGAGGCTTGTAGTCTGATTTGGT
>comp6011_c0_seq1 len=318 path=[447:0-317]
GTCGGTCCGTAGTGATGATAGCAGAGGCTGATTGTTGATGATGGCAATCCTCCCCCTGTC
CGGAGTGCACGGTGAATTTTGATTCCAATATTGGGCGACAATTTTCGCCGCTTGATGGAA
TGCAACGCAACCATGAGAGGCCCCCTCTGGCACTTCGGGGTAAATAAGGTAAAAGACCTT
CACCCACCATTTCATTAACATCGGAGAACAGCGATGATCAGAACATCAATAGTGATATGC
TTTGTCCGATCGATCTTGTTTTGAAGGTTCTTTGTGTAGTTAGCTTTTCCCATTGTTAGA
CATGGCTTTTCGAGCTCG
>comp6053_c0_seq1 len=322 path=[300:0-321]
GCCACAGCGGATGCTAACGGGGCCCAAGTCCAACCTAATCTGCCTCTGAAACGGTCATAT
CAACAAGGGTCTATTACCTCAGCCTATCGTTTTCCACTGGCATGTATCTACATGGGAATA
GCTTCGGTTTTGCCATTTCTATAAGGTATCAAAAATCCTGATCTACCATTTTGAAATGGT
TCATTTTGGATAATGCAATGAAAGAAATTGGATGCATAGTTATATCTCACAACAGCTGCC
TGCAATGTCTTTCACACAGGACCCCGGCTAGGTTTGATGAGTAGTGACTCGAGTTAAGCA
CTGGAAAATTGCAGTCCTTGAG
>comp6072_c0_seq1 len=347 path=[477:0-346]
GGGTATCAATGGATGTTAACTTCAATGCAAGCTACCAGGGGACGAGCAAGTCGCCCTGTC
GATCCTAGTGACTTCGGGGTACTGTCAAATGTCGATGGCACTCTCGATACCCAGTGAGGA
TGTTCCTTCGTCCAATTCACTGTCGACCCATAAAACAGGTAGATGTTAAAGGCTTATTGC
GATTCCTGCTGGATAAGCAATGCCCAACCAGGAAGCAAAGAAGCACGGGTCATTGTCATG
CTTGGGGCAAAGACACAGACACAATTTATGCAGCGCGGAACATTGCATTGCTGTAGTTAC
CCGATGATACTGTGTTGCCTGGTACAGCTCGACAGAAGTTGAACATT
>comp6115_c0_seq1 len=451 path=[1:0-450]
AATGCGCTGCAACTTGCAAGGCGAGGCAATCAGGACCAGGCGGGAACAGAACGAGTCCAA
TCGGACATGTCACGATCTGATATACGACACCACCATTGAAGCGAAGTCAAAGGACAAGCA
TACCCTTACAACAAAGCAACGCACGCACGGAGAACAATCGGATCTGACGAGCGGATCGTC
GTCCCATTCTCTGACCCCTATTCCCTTACTTTTTTTTTCACCTCTTTCTTTGGTTCTTGT
CTTTGTGCAAGCACTTGGTACCGGGTGGCCCAATCCTCGTGTCGTCATCAATTATCGCAT
TCGTCCTCTGCTACTAGCTGGTGTAAGTTAACGTCAATAACAAAGGGTCCTTGTTTGCGC
CATTCAGCACGGTTCTCGCGCAGTCCCTCGAGGTCAAGTATTTGTTATGGCTAAAGGACT
GGCTGACAGGCCTTTGTCCCAAATTTCCAAG
>comp6151_c0_seq1 len=877 path=[906:0-285 1243:286-876]
AGCACTTGTAGTTGTAACTCTTATCATTTTGTTAAATTTTGGTGCATCAAGTTGGTTGCA
TTGCAATTCATCGATTGAGAGCACTGGCTTGGAAAGATCTTCTCATTGCTTGTCTTGGAG
CCTTGATGACTACACAGGATTCGCTTTCATGAGGGATCAGCGGAGTCCCTATTTACAAAG
GTTATCCTCCATGTTGAACCTAACCTGCAAACACAAATCCTCCCCTCCACATGTCCTCCA
AATCCATGCCGGGTATGTTGCTACGTGTAGCTCGTTCCGAAAGGATCAGTTTGACCGTTT
CTCTTCATCATACCAAGCACGTTCCGGCACACCTAGGAATACCGCGGTTCTAATGCCCGA
TCATTGGAGATGACCAAGGGCTGCGTCACAGGCGTGAGGTAACGAGATGGTCTGCATCTG
TTAGTGACAGCAGCCACTTACATGGTTATTTTCGTTCATGAGTTGCTCCGTGGTGAGTTA
TAAAATGGCTGAAGAGTTACAAATGCGACTGATGGTGCTGAGATGAGTTGGAAATGCGTG
GTGTTTCTACGAAAGAGCGGCAATCGAGGGCAAATCGAGCATCATACATGTTGTCAAGGG
AACAAAAGGAGGAGGTGCATTGCTCATGGGGAGCGGGCCGATTGACCGGCGGCAGATTTC
AGGTCATATTCCATGCGCGTAACAGTCGAGGGAGGGTCGAAGACAAGGTGAGAAGAAGGA
CGAAGAAATCCGCGGAGCGTGGGGAACAAGTTAAGATAAGATGGGAGTGGAAACAACAGC
GGTGAATATCAGAGCGGAGAGTATTGAAGATGAGTAGAAAATAATCGAAAGATTAGAAGA
ATAGGCACAAATACGATATACACACACACAAAAAAAA
>comp6204_c0_seq1 len=398 path=[3207:0-397]
GCCACAACCATCAGAATTCGACTTTCTGGTGATCATCAAACGGTCAGTATTGGTTCTTGA
ATATTCGCATCCGACCCTCTCTTGAAACATGACACTGGAGAACTCTATCTCGACTAACAC
AGCTAATCTCATCTTCTACCACGCTACATCAAACCCTATTTGTCGCGCTTCCTTATCCAC
CAAGAGCCCTACAAGATCTAAATGATAATATTATCTCCCCTTGTAAGGAGCGGTGATCAG
AAACTGTTATTTCAAACAAGGACAGATCTCTCCGATCTTCTCCGCAAAGATAAAAAAACT
TTTGTTTTCATATCCCAACTTCAAACAGGTTGCGAAACCGCGTATTCATCATTCGGGTCG
TTGCAAAAACCCGTCGGCCGATAGCCAATTACACGTTA
>comp6272_c0_seq1 len=258 path=[236:0-257]
GTCCTTGCTGACCCGGAAGATCACTGCTGTCAAGAGTTACTCATTTGAGCATGCCTGTCA
ATGTCCCTGCGCTCACAGATCTCCATTATGACAGAATGTTACTATCAAGTGTTTCATACT
TGGCCTAGCCGGTCTGCGGCAATATTGTCTCCATCTAACGTACATAGACCAGATTAAGAT
GAACTTCAGAAGCCTCGCGGAACAAAACAAACGCCTAGCACCACGTTGACAATGGATGTC
ATCTCCACATGGCGTCGG
>comp6313_c0_seq1 len=250 path=[1:0-249]
CTTCTACCCGTGGGGAGGAGGGTACCCCAGAGTTACCAGGGTCTTCATGGTTCATGAACA
GCATGCCGTAGTCCTTGCCAAGTCCTCTTCTTTTGGAGCTGGCCCACTTCCGGACCTGAA
TTATCCGCTCTCCAAAGCCTTGCCCTAGGCCATCATGAAGTTTATCAAAGCTTTTCCCTA
GAGACCCCACCTTCTTGCAATTGCTATTTTATAAATGCGTCCTCAGATCTGGTAGCGGTA
CACAACGAGG
>comp6338_c0_seq1 len=656 path=[634:0-655]
CAATACATACATTGCATGCGGAGGTAGTGGCTAAACGAATTAAGAATGTAACTACCGGTC
GTTTACATTGAGGCCCGGCTGTGTACTATTAGGCTTCTGAAGCATTGAAGTGTTATCTAT
AGTGTATTTTAATTAGGAGATAAAACTCAGGATATAATATCAACCAGCTAAATAATTATT
ATTATATAATCAAGCAAAAGTGCCAGCATAAAACAACGCTTTTAACATGACTGCAATTCC
CCAAGACTATGCATATTACTATCTTGCCAGTTCTTGATCTTAAACACCGCCGTTACTTGA
GTCGCAGTAGGCTTGGTGGCAATTACTGCCTTCATTTCTACAAGCCCAATATACATAAAT
AATTTCGAGGATATTACCGGTAGTCCATTTCGCCAAGGTGTATTCCTCAGTCCCATGATC
TTATTCATCAGATATCTTCTTGAAGGAGGCGCGTTTGTTGTAGAGTGCAGATAAGGTAGC
CTCTGCTTTGAGGATAATAACTTTGCAGTTTTGCAACAGCTCTTCGAATTCAGCGCAGCC
CGTAAGTTCGAGGACCGGGAGCATTTTGAGCAAGGGTAATTGAGAGATATTTGCTTAAAT
GTGCCAGGGTCAAACAGATTGTAGATATCGTAATGCGGGGAAATGAAAGTTAAAGG
>comp6339_c0_seq1 len=1057 path=[1:0-1056]
GGGAGATTTTGACGAGATGGAATTGGTCCAACACGAATGCGGGGAACGTTTTCGTGTTCC
TCTGTGATCTGCAACTCATCTTCATCATTCAAGCCAATATCCCCAGACGCCGTTCGTCTC
GTCTTATCGGTACGACTTGCGGAGTCGCACAAAACACTGTCACCGTATAATTAGTGAACT
CCCAAGCACCGTGAAGCAATTGGAGGAACGGGTTTTAGCTAAACGCTACGATGTGCCCTT
AAGCTTTACCGGATCTTCCGCCCCGGAGGCGCTACCTGTCGGAGTGGGGTGATGCCGATT
GAGCCCAGCTTAGCATTGAGCGAGATGCTAGGTAGCAAGAGATGCCTGCCGTGGTTTTCG
TTCCACCAAGTCAATATTGGTGATGGCTCATTCTTGGACTCTTTTTCCTTTCGGGTGTCA
TCATCCAGAGACCTAACCAGAAGCTGCACGTCACCCTACCTTACGCTATCTTGGAGCTCT
CTCTGCGCGTCTCGACAAAACGAGCATCGTTTTTCCAACCCCGCGCGAACCCCCTCTTTA
CAAGACCAAGCAAGCCATGGCATGTTTCTGCTAACGTACTATCGATGACTTTCCATTGTA
ACCGCATCTGGATGAACAGGAAAGACTACTGTAGGGTCATGTTACTTTGCACATGATGTG
CCATTTCTCTCTCGGCCAACATCAAAAACCCGATATCCACGTGATGGCATTTCTAAGGTG
TGATTTATCGGACGTTTCGGAACCTGATATGATGATATGGGAAAGTTTGCTCCCCCTGGT
AAATTGCTTTGCTTGGTATATTTTCATCGTGATGCGGCATGATCTGAGTATGACAGCTTT
TGATACTCAAGACCAAACATCGACTCATGGTGCGGGGAAGCTATTCATAGGGGCAGGTAG
TCCATTCTAGACCTCTACGAGCAATTCAGCTGCCAAGACTAATCCAGGGTCTTTATCAAG
CATAATATCACTGATTTAGAAGTCGGTAATTACTCAATTGGTCACTATTCGAGCTCTGTC
AGAATTAAACACTTCCATAGAGAGCTTCCTACATCAA
>comp6371_c1_seq1 len=1005 path=[477:0-1004]
CTGGCAAGCTTGAATTTAACTGAAGGGTAGCGCCGAGCGTGGTCTCGGCACATTCGTTAT
CACCTGTAGTCATGATGATCATTACCAAGAACCATTGACGAGCGGCATCGCTGACCTACA
TTGGTTGATCAACACGGGGTATTGGGATCACGACCCTGATATACCCTTGCCTGTTGCTGG
GGACGATATGATTCAAAGTTTTGCTGGAACTGCAACGTGTTACGAAGCACCATCCATTAA
CGACACGTCGCCAGCAGTTGAGCACTACCAGTCTATTGAACCCGACAACGCGCAAGTACG
ACTACGCCTACTTCCTGGTTCTCTCCAACCTTCATCTGTCCATAATCCTATTTTCTTATC
GGAACCATCTTCTCCACCAAGATTCACAGCGGCCTTATGCGATAACCCGAGTTCTTCGAG
CTCCACTGCAATTATCCTATATGAACCAAGAGCTTCGCCATCGGCATTGACAAGCCCTAC
CTCCCGACCATGTGACTTTTGCGGGGCACTCTTTGACGACGCCGCCTATCTCTGCACTCA
TATAGTTTCACACCATTCTACCTCAAAACCATTCCATTGCGGAAGAGGTACCTGTGAGAC
CCATAGTGGCAAGAGGTCCCTTGAGCAGCACTTGACAATCACTCATTTCTGTGCGGTATA
TATCTGCTGTTGTGGATACTCGAGTCGCAAAGATAAACATTATAAACATTTACGAAAACA
TGCATGCGTTGGCAACAGTTACCGGTGTAGATGTGGACATACCGAAGTCAACAAGCATGC
ACACAAAGTTCACATCGATGAATGTGGTAAACGAAAGAAAGGTAGACCAAAGAAACAGAA
AACGGATTGTGGATAATTTTGAATTCGAGAGTAGCTCCTGGATGGAGGGAGTAGTCTTCC
GAGGTTGAGATGCCTTGCACAGCTGCGCATGACCGATGAGGCTTTGTGGACTTTGTTTAA
TGATCTGTTTTGGCTCAGACGACTGTTTGCATTATTTAAGACTGG
>comp6428_c0_seq1 len=378 path=[1:0-377]
GATTCCATGTGCGTCACTGGAGAATTTCAATCGAGATTAGCATGGTTCTCATGATGCGCC
CGCGACTATCCGCATCACATCAGCCTTGATACTCAACCTGAGTAGTGCCCAACTCTTGGT
CAGGGGCAAGGCGGGTCTATTGATGTTGATCTTCATGATTACATCTCCTTCGCTACCCTG
TAGCTGAAGTCATGAGAGTGTATTTTTCTAATTATCCTCATCGATCGAGTGCTTCGGTCG
TCAGTTTGAGGGGCTGCCCTATTCACTTGGTGGTGAGCGCAACCTGACAAATTGCTGCAA
CATCGTCTTGTGATTTTCTATATGTATACATGAATATGCTACATGGTCTTGCCATTCGTG
AGAATTTGATATCTGGTT
>comp6440_c0_seq1 len=249 path=[227:0-248]
CGTCAGCTTGTGATGGTCCCTAAAGATAAAAATGGTTGCCTTCCTTTAGGCGGCATATCT
AAGAGAAGCCATGGCGATACTGTCACAACATGACTTCATCAGTCGGTAGCTTCTCCTGGC
TGGAGGCCTCGATATAGATGTTCGAACCTAAGGTACCTATTCATCTCACCTATCAAGGTA
TATTCAAAATGCGACCCAAAATGGACTTTGGATTAAACATGTATCTGATTCTATTCAATC
AAACCCAGG
>comp6489_c0_seq1 len=708 path=[686:0-707]
GACAGATGCAGCCCAACCGAAGTATTTCTGCCAACTGCAGGGCTTTGGTTGTTGCATATT
GATGGGTCTTGTCAGACCCGAAGGCTATTCGGATCTATTGTCAGTCCTTTCAGATATTTG
TGAATTACTCGATTCTTCAACCAGTTTACACGAGCGTTGTGTTTAGCATTTCCAGGCGTG
GCTGCGGCCGGTGAGCAGAACCCTAGGACAGCGCGTCGATCCATGTGATGGGCGAAGGGG
TAGCAGCAGGCTGCTGTATTAGGAAATGCATGACGCCGGGTACTGTTAGGCCCGGGGGTT
TGCTCGAGTCTGAGAATGCGGCGCGCGTCGGAGAAGAGCTCACGGGGTCGCGTTTAGCGT
GCAATAAGAGCTCGTAAGAAACGAGGATGTATGTCCCAAAGAGACTTTGCATTCGAGCAT
GAGCAGAATATAATCTCCTCCTGGTTGCGAAGGGCTCAACGTCAATACATGGTGGGCAAC
TTATACAAAGCATGTCGCTTTGCTTTCATGCCACATGTATCTCAAGAGCATGGCGCGCGT
CGTAGAAAAGGAAACCCACAGCACACCCGTTGAACGTTTCGATGGTAAGGACTTACCTGG
TGAACAGGAACTATCGTTCTGCCACTGGATGGAATCAGGCATCGGTAGTAACGAATGGGA
AATGATTCAAATCGGATTGCTGCACTTTGAACCATCTGAAGGACAAGC
>comp6530_c0_seq1 len=356 path=[163:0-355]
CGAATGCGTCTACCTATTTAGCTATGCCTGACATACTCACACGCCTGCATAGTCCGCTTT
TTATCAGGTCACCAGTTCTGTTGTGCCTATGGCCCTGATGTGAGTGCATCATCTCAGCCT
AAAGCCCACAGAGCCAGACGGGCGATTATAGAAGGGCTCTGACGGTGTGACGAAGTGCAG
TAAGATGATGATCATGGTGATGACGGCAGTGCAAAGCCACCAAATGATACAGAGTATCTC
CCTTTCGGAGCTATTGCAAAGTGTGTTTTGGTGGAACTGTTGTGCTACAAGAGTTCTGGC
TGAGTTTAGCTGAGGTAGAACCGAGTGGGTTAGGTGATTTGAGAATAAGATTACGG
>comp6572_c0_seq1 len=235 path=[213:0-234]
AGGCTGTGGTGTCAATCAGGTTGGAATGATGACTTGGATGCTGAACATTTACTGATACCT
TGGTAGTCAAGGGAAGGCTAGACTGAGTAGGCTTTTGGACTACTTGTTTTTGACATCTGA
GCTTAGGGATAGAAGTTTTCTTGGTTACATACTGAGCAGGACATCAACTGTATAATAAGA
AACATGACTATTCCTCTTCTTATCATAGGCCTGATAAATCGAGTTGAAACTGCCG
>comp6586_c1_seq1 len=491 path=[469:0-490]
GTGAAAAGCTTGGACAGATTGAATTTGAAGCCTCTTTTCCCCTGAGTTCTTCGAATTTTT
TTTTCTCTCATAGCGTCAAACTACTTGCGCACCAGACTATCTACGGTGTCAGTATGCAGG
TTCCTTCTTGATCTTAGCCCCAAACCGTCACTCTGCCAGCCCGTTGTGTCATGTATGATG
AGCTATCTAGACTGGAAGCATAGACCTATGCCGGAACAAAGCTCCTTACAGAGTTTACAA
GACTGGATTGAGCCTCAGGTGTGCTTCGGCCGTATACCGTTGTCATGTCGGCTCCAGACG
GTTTTTCATCTAGACGAGAGGATGCTACGTGACAAGCCACAAAGAGGAACAAAACTTGCC
TAATTCTCCTACATTACCTGGGTTCCCTTGCAAATCTTGGATATTCACGCATCAATCTTA
ACTCATCTCTAATTATTACCGGCGGCTTTTATGCTTTGAGGCTCTATTCCCTTTGCGCAA
TCGTCCCCGAC
>comp6619_c0_seq1 len=553 path=[255:0-55 805:56-552]
GCCAATAGAGACTCACGGGATTTGTATATGCCTTCAGGCGGGAGGGCATCGTCCGGGAAG
GCAAGCCGGCGCATCGCCAACTTAGCGAAAGAGATGCAGCAATTATTTCGAGCCTGACAA
CTGCTGGCGCTGCTCCTCGAGATATCAGGACGTACCTCCATAACAGTTCAGATACCCTTG
CGACGCAGCAAGACATCTATAATCGGATCGCGGCAACGAGAAGAGATCTGCGTGAGGGCC
AGAGCAGTATCCAAGCGTTAGTCGACCAACTACAGGGTGAGGGCTTCTGGTGCCGGGTTC
GATTGGACTCGGATAATCGGCTGACAGCCATATTCTTTGCCCACCCTGACTCTGTTGCAT
ATCTGCAAAGCAACCCGGACGTACTACTATTGGATTGTACCTATAAGACGAACAAGCACG
CCATGCCGCTGCTTGAAATGGTCGGAGTTGACTCTTGTCAGCGTTCCTTCTGCATCGCAT
TTGCATTTCTGTCCGGTGAATCAGAAGAAGACTATTCATGGGCACTTCATCATCTCAAAT
CATTCTACCATCA
>comp6627_c0_seq1 len=725 path=[1:0-724]
GGGGAATTGAACACGTCAAAGCTTCTTGAAAAAGAGGGGAGATGCTGAGATTTGGTTTTC
GTCTAAACGCCATTGACGCTTAGAAAAGTATGTGTTGAATACGAGTGAGTCTGAGCTCAG
GCACACAGAGTCAATGGCTTCTGCTTACATGCGGGATGCCTGTTGACGATGCCATGGACT
TCCCCGGAAAATCACAAGCGGGAGAGGCGTCGTTGTCTCTTGTTCCCTTTGCCTCTGCCT
TTGAAAAGTCTCTGATTTGACTTCCCCACACGCAGGGAGTCGTGGGTGAAGCAATTGACT
GGCCATCATTGCATCTCTGTCTGGCATAGCTTGTCAGAAATGACTGATTTCAAACACGTC
TCCTTATCCAGCCTCATTTTGCGCAAATGCCTTTGAAACAACCCATTCTCATTCACGGAG
TATGAGTCCGTCCTCGTCTCAGTTGGTTCGCGATGTGACGCCTAGCTCGTGAGCTCCGGC
TGCGGCTCCGCAGGATATGGCGTCCTCCACAATTTGGCCGTGAGCAGAGTGAACCAAAAG
ACGCGTTTCGATAATTCAAATGGTCTGGACTAGACATATGTGTCTAGAACCGGGGACACA
TCGTGCTGGCGTAGAGCTGATGATAGAATGCAGTAGTTTGAATGATACGAGATGCACGTT
GGGTTGCTTCAATCATATGTCAATCGCGTCTCTAGATGTCTGCCATCTTCAATTACATAG
AGAAC
>comp6668_c0_seq1 len=1034 path=[1:0-1033]
TTGGCATCATCAATGCTATTTCTAGCACTAAGCTTTTAAACTCCAACACCGATCTGTCCA
AGCTTCTGTTTCACTTCCAACTCCGCTCAGACCTTCCACCCGGGTCCGAATCATGAAACT
CCATTCAAGTCGGGATATCGCAGTTACAATAGTCTTGTACTCGCTCTTCATCTGTACTGT
GTCGCTGTCCACCATCTTGGGACTCGAGCACGTACCAGGATGGGGTCTCGAGATAGCTTC
ACTACTGAGTCAGGTCTTGTGGAGCATCTCCAAACAGACACAGCTGCTCAACACAAGACG
CTGGAGAACCCCAGATCCTAGTGCCCATCATTCTACTTCTCGTAGGTCTTCATATACTCG
AGTATCTGCTTCTCCACCTGTCATCAGAAAGCCACCGCAGATGCCAGCTCTCAGATCGGT
CCGTCGAAGTTTTAGTACAGACTAGATATCTACAGAGAAGTTTTGATCGCCGATCGCTAT
TCAGCAAAGGTCCAATCTCCCCCAGACGAGGATCACCAGTATTTCACAGTGTAGTGCATG
ATCGTCCACCATATGTTTCAGGGTCCTCCAGATACGTCAAGTGATTCGTGACGCCAAAGC
GCTAGATCTGCGAGCACTCATGCCAATCTCTATTCCAGAGTGCAACTCTTTTAAAGTCTC
AGTAACATCGTTCAAATTCAAGCTCCATCGTCAACTCTGACCGCCCTTCTCTGGCGTTTA
TTTGCGCTTCTGGAGCCACAATTCCAACAAAGTCAAGCGCCGTAACGTTCTCCCCTGATG
GTGACCCAGCCACATTCTCAACAGCACCGCGTTCTCATGCAAGACACAGCGCAACATCCT
TCAAGTGGTCCAAGCATCAAAAGGAAATGAACGAGCGCCTCTTTTAGTGCTAGAGACCCC
CCACGGAGCACGCAAGAGGTTCTTCGTGTTGAGGCCGCTACGATCGCTTGACGGCTGAGG
AAGTCTTGTCTGAGACACTGACGCTGTTTGATACAGCTGTGTCTGTCGCAGAGTTGAAGG
GAACAAGCTTGGAG
>comp6674_c0_seq1 len=224 path=[202:0-223]
TAGCATTTCTTTTCCCTTCCTAATCCATCTACCACCAGCGGACGACGCCGCAGAGGTTCA
TTCAATTCTCAGGTTTTGATTTCTCATTAATGTGTTTCACTTCCTCGGCCATACAATTCT
GTTGTCGATCGCAGATATCTCTACCTTTTTCGTGCTTGTTTCGACGTACGTCATTCTCAG
AGGACTTCGTCGAAGACAGTCACTCTCTAGACGATGGTATCGAG
>comp6676_c0_seq1 len=299 path=[449:0-298]
GGGAGCTCTGTGACAGCCAACCAACATTTGTCAGAAGGGTAGAGTGCAGATCTTCAGCCT
CGTTGCCTTTGAACGAACAATATCAAGACATAACAAATCGTAGCGTCGTAAGTACAGTGC
ATTGTTGGATGCAGTGTCATCTGCAGCACGAGTAGATCTTATGCTGATTGATCATTCTTC
ATCAGCGTCATTACAGTCGAACACTCTTAAACATTCACAGACCCTGACTCCCATCAGCAG
GTCATTTATCACAAGTAGATATTACATCAAAGTAAAAGTATGTACGTTCAATCATTGCG
>comp6677_c1_seq1 len=215 path=[585:0-214]
GTCACTTTCAACTACAATTCATCCTCAGTTGATCGATCGATGCCTTATGAAATAACAAAG
GCACTGATATCGTTCATTGAAAGCCCCGCACCCACCTCGCTCTCCCAACTTCGACACTTT
TCCATATCCACGTAATAACCATGCGATCCTTGAATCTCGATTCAGTGTCAGCAAATCTCA
TAGCATCTTGTTAACTCGCCTACATACCTACAATA
>comp6681_c0_seq1 len=350 path=[2019:0-349]
CACTTGCCTCTCTGTAGATGAGAGTATGATCCGCTTTACAGGGAGATCTAGTTCGACAAC
AGTAGTCAAGAACAAACCTACGCCTCATGGCTTCAAAGTGTGGGTTGTGGCCCAAGGAGG
CCTGTTTTTAAGGTGGATTTGGCACAAGCCGGGCTCTAGCTTTGGCCCTGTTGGTCTTCC
AATTCAACGAAAACGGAAGAGAGGCGCCGATGAAGAGCCTCGCCTAAGTCTGACGCAACG
GGTGGTCGTTTACCTAGTCAGTCTGCTGCCCTGTGCCATTTATCACGTCTCCATTGATAA
CCTCTTTTCGTCACCCGACCTCTTCAGGATCCTTCGGAGGAAGGCTGGGG
>comp6700_c0_seq1 len=366 path=[435:0-365]
GAGACCCCCGACTGATCCCGTAACACAATGAAGAGCTTGAGCACTAGATTTTTTTTGAGC
GGTCTCTGCTCGCTTGCACGTGGTTCGGCAGGAGTTCTGTACTCTCTCGGCAACTTCTCC
CAACCTTCGCCGGGTTTGTTTGGGGAAGATATACACAAACCCGGCCCATAGAATCCGCAC
ATGAGAGTAAGAGATTAGGGTTGGAGGGGGAGTGCTACGGCGCAGCTGTCGAATTGGTGT
GTTGTTGATAATCGCCTCGCCCTCCAGAATCATTAGGACTGTGAGTAAGGTAGTTTGGCT
CTTATCATCGCTAGCACATGGAAGTCTGCGTAACCAATAATACAGTACCCGGGCGCAGCT
TCGCGC
>comp6701_c0_seq1 len=305 path=[1067:0-304]
AAATGATATGGTCACATGCTGCTGGCAGTTCCTTGTCTACGTTAATTAGCCATGACGCGA
CTGGCAAGGGAACGATACCCGTCCCTCGAAGTGGAAAGAGAGATCGCCATCTATGCAAAG
AATCTCCCATTGAGTTGGGCAAGAATAAACGACTTGCGTTACAGCTGTATCCTTGATAGG
GGTTATATGCGAGTGCGGAGTCACTGGAAAAATATCAATATAAGTATTTGCTTTTCTCTG
CGAAAGGTTCTTCATGGCAAGGACACTACAGCTACTACAGTCGCTCGCTTTCCGGCAGTC
TTGAG
>comp6733_c0_seq1 len=255 path=[1:0-254]
GCTTTGGATCAATAGGCGCGAAGTTGTATTCATCAAGGGATATATCTACACGTGATGATC
CATAGTAAGAGAGGGAAAACGTTCAGCGTCTAACAGTCCTCGAATAAACCTGTAAATGTG
GAGATAAACAAACAAAAAACACCACTATTAGCTCAAAGACTAAGAACCCTGAAAGCCTGG
ATCTAAACTGCATGAATATTTGTTGAAAGCAGGAATAACAAGACCTCATCATTCTGAAGC
CGGAGTATAGGGTAG
>comp6770_c0_seq1 len=331 path=[445:0-330]
TGCTACTTCATACCCTGTAAATCAAGGTATTGCTTGGTTAGCCGACGATGCTTTCGGATG
TTAAGCATTCCGGACAGAGTCGTCTTCTCATGCACTGCAACCTGCCTCGAACGCACAAGA
CTGAAGCGGTCAGCCAAGAGTGAGCAGGAAGCTCTTTTTGTTTTTCGAAATCGAGGAGAT
GTTGAGTACAGAATGACTCTGAATAAAAAAGAGGCATAGTGAAAGAACTAGATTACAAGG
CGGCAATATTCCTTCTCTTTTCTGAAGGAACACTATAACAAACCATGCAATCTAAAAGCA
ATACATATGGACCTCTATATTGGCTTCTGGG
>comp6789_c1_seq1 len=897 path=[401:0-896]
GGGATGCTAAGCGGGGCGATACACTTTGATGTTGAGGTGATTGAAGTCGACCAAGCGGTT
GATCCATGATGAGCGACAAGGGGAGGACGGGGCGTTCAAAGTGGAATATTCCTAGGTGGA
TGCCCTCTGTGTTACGTCTTTGGACTTCGCGACAACTTCTGCGATATGTTTCTAGTGGGA
CATGTTCATTCTTGGCCCGTTCTGACGGATAGCTCCTCGTCTTTGAGACAGACCTTGAGT
GTGGCGGGAAATTGCGCTATCTAATGCTACATGGCGGTAAGAGCACACGATGCCGATTCT
CAATATTTGGTTTTCACACTCACGACTATGCGACTCATTCTTCAGATATGGCTCCGGCGA
CCCATACCAGAAAAGTTTTTGGCAATGCGGCAACTGGCACTGCTCGAGGAGAAAGAACAT
CGGGGGTTGATTGGGTGCCGAAGTTCGGCCAGGGTGTTTATTTGAAGATCATACGGCCAA
ACTTGGCCAAGATGACGAAGAAGTGAAGACGCTCCAGTTCGTCTCGGCCCAACGCGAGAG
TCAATCTACTTATGCGGAAACTAAACCGCAGAGGGAAGGGATGAGAGTTGTGTACTGGTG
GTATACTACCAAACACCACATTTGTTGGAATAATCTCATCATGACATTGAAACAGAGATC
TTGGTCCAGATCGTGCCCCAGAAGCTCCGTATGGGGAGGGCGCAAGAGGCGGTCGCTGTC
ACAAGGGTGCAACAGCCTGGTTGCAGAGAGCTCTCGACTGGGGGAACAACAAAGGATGTT
TTTTACTTGTTTCTATTGCGAGCTTGATTGTTTAGATAGTCAATTGATATTTGCCTAGCC
TATCAGGATTCACCAGCCTAATCTGCGGCTCTTCAACCAGGCTAGTGTGTGAAAAAC
>comp6815_c0_seq1 len=1343 path=[1205:0-427 2571:428-543 1633:544-682 1772:683-1342]
ATCAGTATTATGCGAAGCAGCATCTGTCTTCTATAAGACAAGTCTCCCTGTATCTATCCT
CCCATAGCATCACAGTCTTGACAGCCTCCTCCTACCTCAGCCTTCAACACCCTACCTTAC
TTATCGCACCACAAGGCTGGCTCATATCTATCTCATGTACATACACACCCCTTCCATTTA
CAAACTAGCAGATCTCCAAGAAATCCAAAAGCCACAAACACGAGCCGCATGTTGGGAACC
AGTCAGGGGTCAGAGATCATAATCGAGGCGTTGAGTTGCGGCTCCAACGTTTTGACGTGA
CGTCTGAACTTCCTGTGATCCGAACGCCGTTGCCTTGAGCATTTACCGAGCGAGATCGAA
CGATTGAGGAAGCTTGGATAAGGTCAAGGATGAGGGCTGGGGTTTGAGGGTTCAACGCTA
CAGTGAGTGTAAGTGGTCATTTCGGTATGCTTGGATAAAAGTATACCAATTCTCTCATTT
CTCTTTGTCTATCATCGTACTGGTTTATCGATTGATTTATCTGTTAATCCTCCGCTGTAC
ATAGTTGATGCTATTCGTATTTGTCGAAGATGCCTTCTGCACCTCGAGTACATATCTAGT
AGATACAAATGTAATCTAACAACCACTCAACTCACCAATTACCTCCCTCCCATTCACGCA
ACTAAATCGCTTATTGTTTATAGAATCTTGTGTACTTCATATCTCCCTCCCTCACCATCC
TCAATCTCCCAATCCCAAGCTATCGTCATCCTCCCTCAAAATCCTACCCTAGAATCTCAA
TCTCAATCTCAGATCCAACAACCGCACTCCCCCCACTTCCCACTAGCGCCCTACCTTAAT
TCTCCCACACCCCTTTGACGGGTCGAAGAAAAAAAAAGGATCTCCCCAATTGTTGAGTTC
CCCAATCCCCTAAGGTCAACCAATCAAACACAACCTTCTTTTCGGGGTTTTTTATCGTTC
AATTTCAGAGCCGCAGCCTCGTTAGCCACGGTCATCCCCCGAATCCCCAACATTGTATAC
ATGGATGGATATTTGGGTTTGGTTTCAGGAGGTGATGGGAGGTGTTGATATTGCCGGAGG
[truncated: 2,476 more rows]

## Sheet: Supplementary Data 6
Supplementary Data 6
#target name accession query name accession mdl mdl from mdl to seq from seq to strand trunc pass gc bias score E-value inc description of target
#------------------- --------- -------------------- --------- --- -------- -------- -------- -------- ------ ----- ---- ---- ----- ------ --------- --- ---------------------
Afu_514 RF01515 comp3827_c0_seq1 - cm 1 106 142 247 + no 1 0.43 0.3 57.6 5.5e-13 ! A. fumigatus snoRNA Afu_514
snoJ33 RF00315 comp9277_c0_seq1 - cm 1 81 184 109 - no 1 0.34 2.0 20.2 0.09 ! Small nucleolar RNA J33
mir-207 RF00802 comp9625_c0_seq1 - cm 1 79 262 319 + no 1 0.64 1.0 21.6 0.0079 ! microRNA mir-207
snosnR61 RF00476 comp12852_c0_seq1 - cm 1 85 276 190 - no 1 0.37 1.6 37.4 3.2e-06 ! Small nucleolar RNA snR61/Z1/Z11
U6 RF00026 comp17775_c0_seq1 - cm 1 106 8 103 + no 1 0.44 0.3 79.3 2.5e-21 ! U6 spliceosomal RNA
#
# Program: cmscan
# Version: 1.1 (October 2013)
# Pipeline mode: SCAN
# Query file: infernal_cmscan-R20140902-191957-0452-97528015-es.sequence
# Target file: /ebi/services/jdata/v1259/infernaldb/rfam/Rfam.cm.1_1
# Option settings: /ebi/extserv/bin/infernal-1.1/bin/cmscan --tblout infernal_cmscan-R20140902-191957-0452-97528015-es.tblout --notextw --cut_ga --FZ 5 --glist /ebi/services/jdata/v1259/infernaldb/rfam/Rfam.glist --cpu 4 --nohmmonly /ebi/services/jdata/v1259/infernaldb/rfam/Rfam.cm.1_1 infernal_cmscan-R20140902-191957-0452-97528015-es.sequence
# Current dir: /net/isilon3/production/extsrv2/projects/jdispatcher/prod/jobs/infernal_cmscan/rest/20140902/1910

## Sheet: Supplementary Data 7
Supplementary Data 7 Expanded transposon families in NRRL 32931 and NRRL 47514
			Tomato pathogens														Human pathogen
ID	Length(bp)	AT content	Fol004	Fol014	BFol151	Fol018	Fol002	DFo40	DFo62	DF038	DF023	Fol029	Fol026	DFo41	Fol038	MN25	32921	47514
FOSC_R=20	2652	0.902226	0.0881513	0.0671432	0.0255722	0.0593618	0.0966048	0.119289	0.147815	0.133198	0.145946	0.208722	0.103638	0.0641689	0.0936057	0.117615	2.16424	13
FOSC_R=127	2037	0.848757	0.0553714	0.0515318	0.0121943	0.0588043	0.0631568	0.0924833	0.105444	0.0764596	0.0921134	0.152391	0.0818442	0.0548998	0.0706684	0.0701131	2.90559	12
FOSC_R=100	3088	0.845673	0.0746774	0.0317691	0.014981	0.042188	0.0545025	0.0897315	0.124414	0.112792	0.150496	0.154271	0.0710077	0.0471261	0.0624715	0.12575	2.34683	12
FOSC_R=103	293	0.829545	0.500136	0.439658	0.380813	0.41098	0.426033	0.671027	1.10951	0.924716	1.16756	0.919754	0.733179	0.369854	0.49219	0.790274	2.66712	7
FOSC_R=253	511	0.808917	1.604	2.02317	0.449798	1.69878	1.64742	1.77011	1.22931	1.02297	3.27302	2.78452	2.36602	1.47108	2.13654	0.960586	6.4912	6
FOSC_R=137	1429	0.78972	0.0160677	0.0149308	0.00898661	0.00959084	0.0116634	0.0189369	0.0578288	0.0498659	0.611205	0.0283275	0.0167438	0.00849042	0.0130943	0.00561408	2.08177	11
FOSC_R=28	7721	0.768294	1.46439	1.17432	0.72718	1.21861	1.48472	1.69432	2.23922	1.91546	2.09261	2.41635	1.49276	1.14456	1.47792	2.07421	7.14857	42
FOSC_R=133	495	0.723356	2.8984	2.43919	0.878456	1.95511	2.82027	3.69463	2.93275	2.18377	2.7337	4.32901	2.43006	1.78692	2.71658	2.3902	10.1475	20
FOSC_R=83	447	0.719512	3.13919	2.86036	0.365299	2.91475	3.31713	3.38643	1.46805	1.14856	3.84239	4.85643	3.58521	2.68821	3.28089	0.802268	5.89794	17
FOSC_R=58	6458	0.689698	0.686427	0.777482	0.92481	0.736269	0.708921	0.72911	2.01706	2.01921	2.30134	0.923124	0.992635	0.614206	0.816844	1.33679	6.79036	35
FOSC_R=17	6818	0.646154	1.61378	1.47409	0.800525	1.52102	1.61368	1.71402	1.62477	1.54473	1.856	2.25197	1.80544	1.33268	1.62732	1.00243	5.40834	15
FOSC_R=79	5020	0.614015	0.415395	0.441669	0.900178	0.364258	0.449345	0.437838	1.56606	0.980917	8.40746	0.451276	0.502715	0.403746	0.422562	1.51066	15.6077	28
FOSC_R=263	184	0.541401	3.64998	2.61158	1.98821	1.29827	3.67247	3.62832	2.49544	2.31171	3.27454	2.58783	3.20424	2.58734	2.58205	0.661489	8.84301	9
FOSC_R=260	191	0.53125	1.8406	0.943815	0.7579	0.778471	1.78438	1.96912	1.28124	1.18771	0.915328	0.9874	1.69234	1.65299	1.90756	0.0912622	5.69051	7
FOSC_R=9	189	0.478261	3.71488	2.22	2.43104	1.65849	3.81155	4.02884	2.86926	2.81282	2.84725	2.47068	3.59452	3.50148	3.6789	0.74126	17.3026	3
FOSC_R=13	197	0.402778	0.2931	0.293977	0.0553959	0.315204	0.298838	0.297217	0.0777069	0.0134665	6.35912	0.393321	0.311762	0.328274	0.239295	5.3589	19.8147	2

## Sheet: Supplementary Data 8
Supplementary Data 8 Top 10 enriched GO-terms of LS genes in NRRL 32931/Fol4287
GO-ID	Description	P-value in NRRL 32931 LS	P-value in Fol4287 LS
30001	metal ion transport	2.0174e-13	0.93548
6812	cation transport	3.6079e-11	0.56857
6811	ion transport	1.2694e-10	0.39403
98655	cation transmembrane transport	1.3726e-07	0.30695
8324	cation transmembrane transporter activity	7.0128e-07	0.5394
15075	ion transmembrane transporter activity	1.5787e-06	0.26648
34220	ion transmembrane transport	2.2124e-05	0.60247
41	transition metal ion transport	2.2124e-05	0.93548
46915	transition metal ion transmembrane transporter activity	0.00010486	0.88217
5375	copper ion transmembrane transporter activity	0.000323	>1
43565	sequence-specific DNA binding	0.29041	1.3977e-13
46983	protein dimerization activity	0.0010792	3.807e-12
4672	protein kinase activity	0.012474	2.9963e-07
6468	protein phosphorylation	0.012474	2.9963e-07
16301	kinase activity	0.064098	2.9963e-07
16310	phosphorylation	0.10447	2.9963e-07
70792	Hulle cell development	>1	2.9963e-07
43942	negative regulation of sexual sporulation resulting in formation of a cellular spore	>1	7.3365e-07
16772	transferase activity, transferring phosphorus-containing groups	0.16567	1.0007e-06
16773	phosphotransferase activity, alcohol group as acceptor	0.06026	1.3118e-06
P-values less than 0.05 are highlighted with grey color.

## Sheet: Supplementary Data 9
Supplementary Data 9 List of genes with potential horizontal origin.
ID	Chr#	Taxonomy of best hit	Annotation	Seq_len (bp)	GO description
FOYG_17062|supercont1.17	Chr12	Fungi	amidohydrolase 2	373	P:metabolic process; F:catalytic activity; F:hydrolase activity; C:cellular_component
FOYG_17065|supercont1.17	Chr12	Fungi	cutinase transcription factor 1 beta	210	P:transcription, DNA-dependent; F:zinc ion binding; C:nucleus; F:DNA binding; P:transcription from RNA polymerase II promoter; P:regulation of transcription from RNA polymerase II promoter; F:sequence-specific DNA binding RNA polymerase II transcription f
FOYG_17117|supercont1.18	Chr13	Fungi	bzip transcription factor	466	P:regulation of transcription, DNA-dependent; F:sequence-specific DNA binding; F:sequence-specific DNA binding transcription factor activity
FOYG_17118|supercont1.18	Chr13	Fungi	c2h2 finger domain-containing protein	103	F:metal ion binding
FOYG_17127|supercont1.18	Chr13	Fungi	ceruloplasmin-like	369	P:oxidation-reduction process; F:oxidoreductase activity; F:copper ion binding; F:ferroxidase activity; F:metal ion binding
FOYG_17137|supercont1.18	Chr13	Fungi	copper resistance-associated p-type atpase	269	F:metal ion binding; F:cation-transporting ATPase activity; F:ATP binding; F:hydrolase activity; C:integral to membrane; F:nucleotide binding; P:cation transport; P:metal ion transport; F:copper ion binding; P:copper ion transport
FOYG_17213|supercont1.20	Chr14	Fungi	---NA---	339	-
FOYG_17218|supercont1.20	Chr14	Fungi	phosphate-repressible phosphate	573	P:phosphate ion transport; C:membrane; F:inorganic phosphate transmembrane transporter activity
FOYG_17228|supercont1.20	Chr14	Bacteria	---NA---	55	-
FOYG_16864|supercont1.13	Chr14	Fungi	hypothetical protein TRIVIDRAFT_68193	218	-
FOYG_17294|supercont1.23	Chr14	Fungi	hypothetical protein TRIVIDRAFT_70851	142	-
FOYG_17452|supercont1.35	Chr14	Fungi	nadph dehydrogenase	366	P:oxidation-reduction process; F:oxidoreductase activity; F:catalytic activity; F:FMN binding; C:nucleus; C:mitochondrion; P:apoptotic process; C:cytoplasm; F:NADPH dehydrogenase activity
FOYG_17460|supercont1.35	Chr14	Fungi	melibiase	199	F:hydrolase activity, hydrolyzing O-glycosyl compounds; F:hydrolase activity; P:metabolic process; P:carbohydrate metabolic process; F:hydrolase activity, acting on glycosyl bonds; F:catalytic activity; F:alpha-galactosidase activity; P:mannan catabolic p
FOYG_17461|supercont1.35	Chr14	Fungi	cytochrome p450	484	F:metal ion binding; P:oxidation-reduction process; F:oxidoreductase activity, acting on paired donors, with incorporation or reduction of molecular oxygen; F:heme binding; F:oxidoreductase activity; F:electron carrier activity; F:iron ion binding; F:mono
FOYG_16887|supercont1.14	Chr15	Fungi	---NA---	208	-
FOYG_16888|supercont1.14	Chr15	Fungi	multicopper oxidase domain-containing protein	66	P:oxidation-reduction process; F:oxidoreductase activity; F:copper ion binding; F:metal ion binding; P:biological_process; C:cellular_component
FOYG_16891|supercont1.14	Chr15	Fungi	---NA---	46	-
FOYG_16892|supercont1.14	Chr15	Fungi	heavy metal translocating p-type atpase	1209	F:metal ion binding; F:cation-transporting ATPase activity; F:ATP binding; F:hydrolase activity; C:integral to membrane; F:nucleotide binding; P:cation transport; P:metal ion transport; F:copper ion binding; P:copper ion transport
FOYG_16897|supercont1.14	Chr15	Bacteria	tyrosinase-like protein tyr-3	1066	P:oxidation-reduction process; F:oxidoreductase activity; P:metabolic process; F:metal ion binding
FOYG_16907|supercont1.14	Chr15	Metazoa	---NA---	97	-
FOYG_17000|supercont1.16	Unknown	Fungi	copper-transporting atpase 1	1155	F:copper ion binding; C:integral to membrane; P:metal ion transport; P:cation transport; F:hydrolase activity; F:nucleotide binding; F:ATP binding; F:cation-transporting ATPase activity; P:copper ion transport; F:metal ion binding; P:transport
FOYG_17018|supercont1.16	Unknown	Fungi	---NA---	194	-
FOYG_17040|supercont1.16	Unknown	Fungi	2-haloalkanoic acid dehalogenase	241	F:hydrolase activity; P:metabolic process; F:(S)-2-haloacid dehalogenase activity; F:molecular_function; P:biological_process; C:cellular_component; P:oxidation-reduction process; F:oxidoreductase activity
FOYG_17277|supercont1.22	Unknown	Fungi	alkylmercury lyase	213	P:organomercury catabolic process; F:alkylmercury lyase activity; F:lyase activity; P:response to mercury ion
FOYG_17519|supercont1.43	Unknown	Fungi	alkylmercury lyase	289	P:organomercury catabolic process; F:alkylmercury lyase activity; F:lyase activity; P:response to mercury ion

## Sheet: Supplementary Data 10
Supplementary Data 10 Genes involved in ergosterol biosynthesis pathway.
	32931	34936	26406	54003	54002	26381	66176	54008	54005	37622	25433	54006	FV	FG	F. solani (Nectria haematococca)	N. crassa (OR74A)
ERG11	FOYG_06960, FOYG_14253, FOYG_12561	FOXG_00394, FOXG_13138, FOXG_11545	FOMG_01083, FOMG_09783, FOMG_13715	FOWG_07250, FOWG_16176, FOWG_03645	FOZG_01083, FOZG_15656, FOZG_11641	FOCG_09876, FOCG_08365, FOCG_05976, FOCG_17411	FOXB_02522, FOXB_12341, FOXB_17095	FOPG_05778, FOPG_10141, FOPG_08821	FOQG_07269, FOQG_09756, FOQG_07034	FOVG_01108, FOVG_12793, FOVG_11992	FOTG_08717, FOTG_15903, FOTG_06501	FOIG_00890, FOIG_04112, FOIG_10483	FVEG_12391, FVEG_01123, FVEG_10277	FGSG_04092, FGSG_01000, FGSG_11024	NechaP41888, NechaP43488, NechaP57370	NCU02624
ERG24	FOYG_02503, FOYG_08965, FOYG_13853,	FOXG_02348, FOXG_10757, FOXG_16578, FOXG_12967,	FOMG_04666, FOMG_07560, FOMG_13456, FOMG_08846,	FOWG_03043, FOWG_14767, FOWG_14629, FOWG_04488	FOZG_04841, FOZG_10269, FOZG_16559, FOZG_14667,	FOCG_00344, FOCG_05121, FOCG_15903, FOCG_16668	FOXB_14265, FOXB_20050, FOXB_14996,	FOPG_04108, FOPG_16421, FOPG_08593,	FOQG_08376, FOQG_17253, FOQG_12929,	FOVG_02371, FOVG_07033, FOVG_14853,	FOTG_08559, FOTG_11703, FOTG_13773,	FOIG_05428, FOIG_09105, FOIG_16145,	FVEG_05520, FVEG_09413, FVEG_13662,	FGSG_06606, FGSG_02346, FGSG_03443	NechaP100268, NechaP93940, NechaP94706	NCU08762,
ERG26	FOYG_07190, FOYG_01071, FOYG_05988	FOXG_00186, FOXG_03780, FOXG_18054	FOMG_00844, FOMG_03474, FOMG_02088	FOWG_07487, FOWG_05634, FOWG_10221	FOZG_00843, FOZG_03398, FOZG_02071	FOCG_09643, FOCG_06337, FOCG_16834	FOXB_13707, FOXB_17585, FOXB_17399	FOPG_03814, FOPG_07841, FOPG_14354	FOQG_07988, FOQG_02947, FOQG_10631	FOVG_01337, FOVG_07990, FOVG_00105	FOTG_05750, FOTG_10959, FOTG_12952	FOIG_00659, FOIG_14502, FOIG_11027	FVEG_01330, FVEG_12076, FVEG_14610	FGSG_01203, FGSG_11714	NechaP88124, NechaP98704	NCU02693
ERG6	FOYG_10276, FOYG_05616	FOXG_15629, FOXG_08765	FOMG_15451, FOMG_15738	FOWG_12848, FOWG_14663, FOWG_01604	FOZG_08253, FOZG_16594, FOZG_06441	FOCG_08846, FOCG_15938, FOCG_03415,	FOXB_03196, FOXB_07023	FOPG_10260, FOPG_09906	FOQG_14355, FOQG_12656	FOVG_08870, FOVG_05386	FOTG_11076, FOTG_13741, FOTG_05109	FOIG_12628, 12358	FVEG_13091, FVEG_05904	FGSG_02783, FGSG_05740	NechaP33136, NechaP59530	NCU03006
ERG3	FOYG_08715, FOYG_11444	FOXG_10530, FOXG_09168	FOMG_07305, FOMG_07974	FOWG_13700, FOWG_05344	FOZG_10012, FOZG_13704, FOZG_12437, FOZG_17635	FOCG_04876, FOCG_10667	FOXB_05433, FOXB_02408	FOPG_08919, FOPG_04010	FOQG_06051, FOQG_03999	FOVG_06782, FOVG_10360	FOTG_09126, FOTG_04189	FOIG_08856, FOIG_04938	FVEG_09178, FVEG_06768	FGSG_02502, FGSG_04994,	NechaP43685, NechaP45966	NCU06207, NCU04983
ERG5	FOYG_00633, FOYG_13572	FOXG_04166, FOXG_09685	FOMG_03018, FOMG_14487	FOWG_13833, FOWG_11297	FOZG_02943, FOZG_13918	FOCG_11261, FOCG_13177	FOXB_13140, FOXB_05089	FOPG_03280, FOPG_09794	FOQG_06370, FOQG_13418	FOVG_08445, FOVG_13292	FOTG_09939, FOTG_13515, FOTG_13514	FOIG_06733, FOIG_13497	FVEG_07284, FVEG_08786	FGSG_01959, FGSG_03686	NechaP72652	NCU05278
ERG4	FOYG_13888, FOYG_08175,	FOXG_16547, FOXG_05355,	FOMG_13421, FOMG_06751,	FOWG_14664, FOWG_07766,	FOZG_16595, FOZG_11139,	FOCG_15939, FOCG_04322,	FOXB_07150,	FOPG_04937,	FOQC_06516,	FOVG_06228,	FOTG_13740, FOTG_02933,	FOIG_07165,	FVEG_02775,	FGSG_10003,	NechaP104411,	NCU01333,
ERG25	FOYG_05027	FOXG_08223	FOMG_12141	FOWG_01010	FOZG_07035, FOZG_13703, FOZG_17634	FOCG_02810, FOCG_17410	FOXB_00105	FOPG_01637	FOQG_15849	FOVG_04785	FOTG_07774	FOIG_11829	FVEG_06448	FGSG_09830	NechaP50668, NechaP66520	NCU06402
ERG2	FOYG_03377	FOXG_01590	FOMG_05551	FOWG_02168	FOZG_05711	FOCG_01216	FOXB_15934	FOPG_04789	FOQG_00333	FOVG_03243	FOTG_00319	FOIG_02847	FVEG_07949	FGSG_07315	NechaP71809	NCU04156
ERG1	FOYG_05320	FOXG_08495	FOMG_12440	FOWG_01304	FOZG_06742	FOCG_03104	FOXB_04468	FOPG_07066	FOQG_05773	FOVG_05088	FOTG_04805	FOIG_08157	FVEG_06181	FGSG_06215	NechaP34081	NCU08280
ERG7	FOYG_01751	FOXG_07651	FOMG_04168	FOWG_06324	FOZG_04087	FOCG_07029	FOXB_16081	FOPG_15100	FOQG_02258	FOVG_07305	FOTG_02520	FOIG_03716	FVEG_04575	FGSG_05950	NechaP53474, NechaP72055	NCU01119
ERG27	-	-	-	-	-	-	-	-	-	-	-	-	FVEG_04041	-	-	NCU05991
